# Supplementary material for: A taxonomic account of the genus Stenodynerus from China, with descriptions of five new species (Hymenoptera, Vespidae, Eumeninae)
Source: Zookeys. 2016 Jun 2;(595):17–48. doi: 10.3897/zookeys.595.7734 (PMC4926689; doi:10.3897/zookeys.595.7734)
Supplement: XML Treatment for Stenodynerus [file zookeys.595.7734-treatment1.xml]

<!DOCTYPE tp:taxon-treatment
  PUBLIC "-//TaxonX//DTD Taxonomic Treatment Publishing DTD v0 20100105//EN" "tax-treatment-NSO.dtd">
<tp:taxon-treatment xmlns:tp="http://www.plazi.org/taxpub"><tp:treatment-meta><kwd-group><label>Taxon classification</label><kwd><named-content content-type="kingdom">Animalia</named-content></kwd><kwd><named-content content-type="order">Hymenoptera</named-content></kwd><kwd><named-content content-type="family">Vespidae</named-content></kwd></kwd-group><mixed-citation publication-type="journal"><person-group><name><surname>Ma</surname><given-names>Zhen-xia</given-names></name><name><surname>Chen</surname><given-names>Bin</given-names></name><name><surname>Li</surname><given-names>Ting-jing</given-names></name></person-group><article-title>A taxonomic account of the genus <italic><tp:taxon-name><tp:taxon-name-part taxon-name-part-type="genus">Stenodynerus</tp:taxon-name-part></tp:taxon-name></italic> from China, with descriptions of five new species (<tp:taxon-name><tp:taxon-name-part taxon-name-part-type="order">Hymenoptera</tp:taxon-name-part></tp:taxon-name>, <tp:taxon-name><tp:taxon-name-part taxon-name-part-type="family">Vespidae</tp:taxon-name-part></tp:taxon-name>, <tp:taxon-name><tp:taxon-name-part taxon-name-part-type="subfamily">Eumeninae</tp:taxon-name-part></tp:taxon-name>)</article-title><source>Zookeys</source><day>2</day><month>6</month><year>2016</year><volume>2016</volume><issue>595</issue><fpage>17</fpage><lpage>48</lpage><pub-id pub-id-type="doi">10.3897/zookeys.595.7734</pub-id></mixed-citation></tp:treatment-meta><tp:nomenclature><tp:taxon-name>
            <tp:taxon-name-part taxon-name-part-type="genus">Stenodynerus</tp:taxon-name-part>
          </tp:taxon-name><tp:taxon-authority>de Saussure, 1863</tp:taxon-authority><tp:nomenclature-citation-list><tp:nomenclature-citation><tp:taxon-name>
                <tp:taxon-name-part taxon-name-part-type="genus">Stenodynerus</tp:taxon-name-part>
              </tp:taxon-name><comment>de Saussure, 1863: 228; <xref ref-type="bibr" rid="B28">Gusenleitner 1981</xref>: 221; <xref ref-type="bibr" rid="B27">Giordani Soika 1994</xref>: 133.</comment></tp:nomenclature-citation><tp:nomenclature-citation><tp:taxon-name>
                <tp:taxon-name-part taxon-name-part-type="genus">Nannodynerus</tp:taxon-name-part>
              </tp:taxon-name><comment>Blüthgen, 1938 (1937): 281.</comment></tp:nomenclature-citation><tp:nomenclature-citation><tp:taxon-name>
                <tp:taxon-name-part taxon-name-part-type="genus">Parhypodynerus</tp:taxon-name-part>
              </tp:taxon-name><comment>Giordani Soika, 1973: 110.</comment></tp:nomenclature-citation></tp:nomenclature-citation-list></tp:nomenclature><tp:treatment-sec sec-type="type species"><title>Type species.</title><p>
            <italic><tp:taxon-name><tp:taxon-name-part taxon-name-part-type="genus">Odynerus</tp:taxon-name-part> <tp:taxon-name-part taxon-name-part-type="species">chinensis</tp:taxon-name-part></tp:taxon-name></italic> de Saussure, 1863, designated by Bohart, 1939.</p></tp:treatment-sec><tp:treatment-sec sec-type="diagnosis"><title>Diagnosis.</title><p>Body generally small and slender (Figs <xref ref-type="fig" rid="F1">1</xref>, <xref ref-type="fig" rid="F2">7</xref>, <xref ref-type="fig" rid="F3">14–15</xref>, <xref ref-type="fig" rid="F4">23</xref>, <xref ref-type="fig" rid="F5">30</xref>, <xref ref-type="fig" rid="F6">37</xref>, <xref ref-type="fig" rid="F11">63</xref>, <xref ref-type="fig" rid="F13">73</xref>); anterior surface of pronotum usually with a pair of median foveae, which sometimes contiguously forms U-shaped (Fig. <xref ref-type="fig" rid="F12">69</xref>), V-shaped (Figs <xref ref-type="fig" rid="F1">3</xref>, <xref ref-type="fig" rid="F3">18</xref>, <xref ref-type="fig" rid="F6">40</xref>, <xref ref-type="fig" rid="F7">48</xref>, <xref ref-type="fig" rid="F8">52</xref>, <xref ref-type="fig" rid="F9">57</xref>, <xref ref-type="fig" rid="F10">60</xref>, <xref ref-type="fig" rid="F11">65</xref>, <xref ref-type="fig" rid="F13">75</xref>) or a transverse fovea; tegula campanulate, broadest in the middle, length <!--PageBreak-->somewhat more than width; parategula just reaching apex of tegula; tergum I generally without a basal transverse carina (Figs <xref ref-type="fig" rid="F1">5</xref>, <xref ref-type="fig" rid="F2">10</xref>, <xref ref-type="fig" rid="F4">26</xref>, <xref ref-type="fig" rid="F5">33</xref>, <xref ref-type="fig" rid="F7">50</xref>, <xref ref-type="fig" rid="F9">59</xref>, <xref ref-type="fig" rid="F12">71</xref>, <xref ref-type="fig" rid="F14">78</xref>), but in some Nearctic species present; tergum II without an acarinarium; the terminal segment of male antenna bent backward like a hook, apex usually reaching the base or middle of the segment XI (Fig. <xref ref-type="fig" rid="F3">19</xref>). This genus is similar in some characters to <italic><tp:taxon-name><tp:taxon-name-part taxon-name-part-type="genus">Parancistrocerus</tp:taxon-name-part></tp:taxon-name></italic> Bequaert, which can be distinguished by the presence of an acarinarium on the metasomal tergum II in <italic><tp:taxon-name><tp:taxon-name-part taxon-name-part-type="genus">Parancistrocerus</tp:taxon-name-part></tp:taxon-name></italic>.</p><fig id="F1" position="float" orientation="portrait"><label>Figures 1–6.</label><caption><p>Female of <italic><tp:taxon-name><tp:taxon-name-part taxon-name-part-type="genus">Stenodynerus</tp:taxon-name-part> <tp:taxon-name-part taxon-name-part-type="species">ninglangensis</tp:taxon-name-part></tp:taxon-name></italic> Ma &amp; Li, sp. n. <bold>1</bold> habitus of holotype (dorsal view) <bold>2</bold> clypeus <bold>3</bold> anterior surface of pronotum <bold>4</bold> metanotum and propodeum <bold>5</bold> metasoma (dorsal view) <bold>6</bold> metasomal (ventral view).</p></caption><graphic xmlns:xlink="http://www.w3.org/1999/xlink" xlink:href="zookeys-595-017-g001.jpg" position="float" orientation="portrait" xlink:type="simple" id="oo_90909.jpg"/></fig><fig id="F2" position="float" orientation="portrait"><label>Figures 7–13.</label><caption><p>Female of <italic><tp:taxon-name><tp:taxon-name-part taxon-name-part-type="genus">Stenodynerus</tp:taxon-name-part> <tp:taxon-name-part taxon-name-part-type="species">reflexus</tp:taxon-name-part></tp:taxon-name></italic> Ma &amp; Li, sp. n. <bold>7</bold> habitus of holotype (dorsal view) <bold>8</bold> clypeus <bold>9</bold> anterior surface of pronotum <bold>10</bold> metasomal tergum I (dorsal view) <bold>11</bold> metanotum and propodeum <bold>12</bold> metasomal (ventral view) <bold>13</bold> metasoma (dorsal view).</p></caption><graphic xmlns:xlink="http://www.w3.org/1999/xlink" xlink:href="zookeys-595-017-g002.jpg" position="float" orientation="portrait" xlink:type="simple" id="oo_90910.jpg"/></fig><fig id="F3" position="float" orientation="portrait"><label>Figures 14–22.</label><caption><p>
          <italic><tp:taxon-name><tp:taxon-name-part taxon-name-part-type="genus">Stenodynerus</tp:taxon-name-part> <tp:taxon-name-part taxon-name-part-type="species">similibaronii</tp:taxon-name-part></tp:taxon-name></italic> Ma &amp; Li, sp. n. <bold>14, 16, 18, 21-22</bold> female, <bold>15, 17, 19–20</bold> male. <bold>14</bold> habitus of holotype (dorsal view) <bold>15</bold> habitus of paratype (dorsal view) <bold>16</bold> clypeus <bold>17</bold> clypeus <bold>18</bold> anterior surface of pronotum <bold>19</bold> antennal segment (lateral view) <bold>20</bold> genitalia (ventral view) <bold>21</bold> metanotum and propodeum <bold>22</bold> metasoma (ventral view).</p></caption><graphic xmlns:xlink="http://www.w3.org/1999/xlink" xlink:href="zookeys-595-017-g003.jpg" position="float" orientation="portrait" xlink:type="simple" id="oo_90911.jpg"/></fig><fig id="F4" position="float" orientation="portrait"><label>Figures 23–29.</label><caption><p>Female of <italic><tp:taxon-name><tp:taxon-name-part taxon-name-part-type="genus">Stenodynerus</tp:taxon-name-part> <tp:taxon-name-part taxon-name-part-type="species">strigatus</tp:taxon-name-part></tp:taxon-name></italic> Ma &amp; Li, sp. n. <bold>23</bold> habitus of holotype (dorsal view) <bold>24</bold> clypeus <bold>25</bold> anterior surface of pronotum <bold>26</bold> metasomal tergum I (dorsal view) <bold>27</bold> metanotum and propodeum <bold>28</bold> metasomal (ventral view) <bold>29</bold> metasoma (dorsal view).</p></caption><graphic xmlns:xlink="http://www.w3.org/1999/xlink" xlink:href="zookeys-595-017-g004.jpg" position="float" orientation="portrait" xlink:type="simple" id="oo_90912.jpg"/></fig><fig id="F5" position="float" orientation="portrait"><label>Figures 30–36.</label><caption><p>Female of <italic><tp:taxon-name><tp:taxon-name-part taxon-name-part-type="genus">Stenodynerus</tp:taxon-name-part> <tp:taxon-name-part taxon-name-part-type="species">tenuilamellatus</tp:taxon-name-part></tp:taxon-name></italic> Ma &amp; Li, sp. n. <bold>30</bold> habitus of holotype (dorsal view) <bold>31</bold> clypeus <bold>32</bold> anterior surface of pronotum <bold>33</bold> metasomal tergum I (dorsal view) <bold>34</bold> metanotum and propodeum <bold>35</bold> metasomal (ventral view) <bold>36</bold> metasoma (dorsal view).</p></caption><graphic xmlns:xlink="http://www.w3.org/1999/xlink" xlink:href="zookeys-595-017-g005.jpg" position="float" orientation="portrait" xlink:type="simple" id="oo_90913.jpg"/></fig><fig id="F6" position="float" orientation="portrait"><label>Figures 37–45.</label><caption><p>
          <italic><tp:taxon-name><tp:taxon-name-part taxon-name-part-type="genus">Stenodynerus</tp:taxon-name-part> <tp:taxon-name-part taxon-name-part-type="species">baronii</tp:taxon-name-part></tp:taxon-name></italic>, <bold>45</bold> <italic><tp:taxon-name><tp:taxon-name-part taxon-name-part-type="genus">Stenodynerus</tp:taxon-name-part> <tp:taxon-name-part taxon-name-part-type="species">similibaronii</tp:taxon-name-part></tp:taxon-name></italic>. <bold>37, 39–40, 42–45</bold> female, <bold>38, 41</bold> male <bold>37</bold> habitus (dorsal view) <bold>38</bold> genitalia (ventral view) <bold>39</bold> clypeus <bold>40</bold> anterior surface of pronotum <bold>41</bold> volsella (ventral view) <bold>42</bold> metasomal (ventral view) <bold>43</bold> metanotum and propodeum <bold>44</bold> apex of metasomal tergum II <bold>45</bold> apex of metasomal tergum II.</p></caption><graphic xmlns:xlink="http://www.w3.org/1999/xlink" xlink:href="zookeys-595-017-g006.jpg" position="float" orientation="portrait" xlink:type="simple" id="oo_90914.jpg"/></fig><fig id="F7" position="float" orientation="portrait"><label>Figures 46–50.</label><caption><p>Female of <italic><tp:taxon-name><tp:taxon-name-part taxon-name-part-type="genus">Stenodynerus</tp:taxon-name-part> <tp:taxon-name-part taxon-name-part-type="species">bluethgeni</tp:taxon-name-part></tp:taxon-name></italic>. <bold>46</bold> clypeus <bold>47</bold> metanotum and propodeum <bold>48</bold> anterior surface of pronotum <bold>49</bold> metasomal (ventral view) <bold>50</bold> metasomal (dorsal view).</p></caption><graphic xmlns:xlink="http://www.w3.org/1999/xlink" xlink:href="zookeys-595-017-g007.jpg" position="float" orientation="portrait" xlink:type="simple" id="oo_90915.jpg"/></fig><fig id="F8" position="float" orientation="portrait"><label>Figures 51–55.</label><caption><p>Female of <italic><tp:taxon-name><tp:taxon-name-part taxon-name-part-type="genus">Stenodynerus</tp:taxon-name-part> <tp:taxon-name-part taxon-name-part-type="species">nepalensis</tp:taxon-name-part></tp:taxon-name></italic>. <bold>51</bold> clypeus <bold>52</bold> anterior surface of pronotum <bold>53</bold> metasomal (ventral view) <bold>54</bold> metanotum and propodeum <bold>55</bold> apex of metasomal tergum II.</p></caption><graphic xmlns:xlink="http://www.w3.org/1999/xlink" xlink:href="zookeys-595-017-g008.jpg" position="float" orientation="portrait" xlink:type="simple" id="oo_90916.jpg"/></fig><fig id="F9" position="float" orientation="portrait"><label>Figures 56–59.</label><caption><p>Female of <italic><tp:taxon-name><tp:taxon-name-part taxon-name-part-type="genus">Stenodynerus</tp:taxon-name-part> <tp:taxon-name-part taxon-name-part-type="species">pullus</tp:taxon-name-part></tp:taxon-name></italic>. <bold>56</bold> clypeus <bold>57</bold> anterior surface of pronotum <bold>58</bold> metasomal (ventral view) <bold>59</bold> metasomal (dorsal view).</p></caption><graphic xmlns:xlink="http://www.w3.org/1999/xlink" xlink:href="zookeys-595-017-g009.jpg" position="float" orientation="portrait" xlink:type="simple" id="oo_90917.jpg"/></fig><fig id="F10" position="float" orientation="portrait"><label>Figures 60–62.</label><caption><p>Female of <italic><tp:taxon-name><tp:taxon-name-part taxon-name-part-type="genus">Stenodynerus</tp:taxon-name-part> <tp:taxon-name-part taxon-name-part-type="species">tergitus</tp:taxon-name-part></tp:taxon-name></italic>. <bold>60</bold> anterior surface of pronotum <bold>61</bold> apex of metasomal tergum II <bold>62</bold> metasomal (ventral view).</p></caption><graphic xmlns:xlink="http://www.w3.org/1999/xlink" xlink:href="zookeys-595-017-g010.jpg" position="float" orientation="portrait" xlink:type="simple" id="oo_90918.jpg"/></fig><fig id="F11" position="float" orientation="portrait"><label>Figures 63–68.</label><caption><p>Female of <italic><tp:taxon-name><tp:taxon-name-part taxon-name-part-type="genus">Stenodynerus</tp:taxon-name-part> <tp:taxon-name-part taxon-name-part-type="species">chinensis</tp:taxon-name-part> <tp:taxon-name-part taxon-name-part-type="subspecies">chinensis</tp:taxon-name-part></tp:taxon-name></italic>. <bold>63</bold> habitus (dorsal view) <bold>64</bold> clypeus <bold>65</bold> anterior surface of pronotum <bold>66</bold> metanotum and propodeum <bold>67</bold> apex of metasomal tergum II <bold>68</bold> metasomal (ventral view).</p></caption><graphic xmlns:xlink="http://www.w3.org/1999/xlink" xlink:href="zookeys-595-017-g011.jpg" position="float" orientation="portrait" xlink:type="simple" id="oo_90919.jpg"/></fig><fig id="F12" position="float" orientation="portrait"><label>Figures 69–72.</label><caption><p>Female of <italic><tp:taxon-name><tp:taxon-name-part taxon-name-part-type="genus">Stenodynerus</tp:taxon-name-part> <tp:taxon-name-part taxon-name-part-type="species">frauenfeldi</tp:taxon-name-part></tp:taxon-name></italic>. <bold>69</bold> anterior surface of pronotum <bold>70</bold> metanotum and propodeum <bold>71</bold> metasomal (dorsal view) <bold>72</bold> metasomal (ventral view).</p></caption><graphic xmlns:xlink="http://www.w3.org/1999/xlink" xlink:href="zookeys-595-017-g012.jpg" position="float" orientation="portrait" xlink:type="simple" id="oo_90920.jpg"/></fig><fig id="F13" position="float" orientation="portrait"><label>Figures 73–76.</label><caption><p>Female of <italic><tp:taxon-name><tp:taxon-name-part taxon-name-part-type="genus">Stenodynerus</tp:taxon-name-part> <tp:taxon-name-part taxon-name-part-type="species">funebris</tp:taxon-name-part></tp:taxon-name></italic>. <bold>73</bold> habitus (dorsal view) <bold>74</bold> clypeus <bold>75</bold> anterior surface of pronotum <bold>76</bold> metanotum and propodeum.</p></caption><graphic xmlns:xlink="http://www.w3.org/1999/xlink" xlink:href="zookeys-595-017-g013.jpg" position="float" orientation="portrait" xlink:type="simple" id="oo_90921.jpg"/></fig><fig id="F14" position="float" orientation="portrait"><label>Figures 77–82.</label><caption><p>Female of <italic><tp:taxon-name><tp:taxon-name-part taxon-name-part-type="genus">Stenodynerus</tp:taxon-name-part> <tp:taxon-name-part taxon-name-part-type="species">pappi</tp:taxon-name-part> <tp:taxon-name-part taxon-name-part-type="subspecies">pappi</tp:taxon-name-part></tp:taxon-name></italic>. <bold>77</bold> clypeus <bold>78</bold> metasomal tergum I (dorsal view) <bold>79</bold> metasomal (ventral view) <bold>80</bold> anterior surface of pronotum <bold>81</bold> metanotum and propodeum <bold>82</bold> apex of metasomal tergum II.</p></caption><graphic xmlns:xlink="http://www.w3.org/1999/xlink" xlink:href="zookeys-595-017-g014.jpg" position="float" orientation="portrait" xlink:type="simple" id="oo_90922.jpg"/></fig></tp:treatment-sec><tp:treatment-sec sec-type="distribution"><title>Distribution.</title><p>Nearctic, Neotropic, Palearctic and Oriental regions.</p></tp:treatment-sec><ref-list><ref id="B28"><mixed-citation xmlns:xlink="http://www.w3.org/1999/xlink" xlink:type="simple">
          <person-group><name name-style="western"><surname>Gusenleitner</surname><given-names>J</given-names></name></person-group> (<year>1981</year>) <article-title>Revision der palaarktischen <italic><tp:taxon-name><tp:taxon-name-part taxon-name-part-type="genus">Stenodynerus</tp:taxon-name-part></tp:taxon-name></italic>-Arten (<tp:taxon-name><tp:taxon-name-part taxon-name-part-type="order">Hymenoptera</tp:taxon-name-part></tp:taxon-name>: <tp:taxon-name><tp:taxon-name-part taxon-name-part-type="family">Eumenidae</tp:taxon-name-part></tp:taxon-name>).</article-title> <source>Polskie Pismo Entomologiczne</source> <volume>51</volume>(<issue>2</issue>): <fpage>209</fpage>–<lpage>305</lpage>.</mixed-citation></ref><ref id="B27"><mixed-citation xmlns:xlink="http://www.w3.org/1999/xlink" xlink:type="simple">
          <person-group><name name-style="western"><surname>Giordani Soika</surname><given-names>A</given-names></name></person-group> (<year>1994</year>) <article-title>Ricerche sistematiche su alcuni generi di eumenidi della regione orientale e della Papuasia (<tp:taxon-name><tp:taxon-name-part taxon-name-part-type="order">Hymenoptera</tp:taxon-name-part></tp:taxon-name>: <tp:taxon-name><tp:taxon-name-part taxon-name-part-type="superfamily">Vespoidea</tp:taxon-name-part></tp:taxon-name>).</article-title> <source>Annali del Museo Civico di Storia Naturale “Giacomo Doria”</source> <volume>90</volume>: <fpage>1</fpage>–<lpage>348</lpage>.</mixed-citation></ref></ref-list></tp:taxon-treatment>
