# Supplementary material for: A taxonomic account of the genus Stenodynerus from China, with descriptions of five new species (Hymenoptera, Vespidae, Eumeninae)
Source: Zookeys. 2016 Jun 2;(595):17–48. doi: 10.3897/zookeys.595.7734 (PMC4926689; doi:10.3897/zookeys.595.7734)
Supplement: XML Treatment for Stenodynerus ninglangensis [file zookeys.595.7734-treatment2.xml]

<!DOCTYPE tp:taxon-treatment
  PUBLIC "-//TaxonX//DTD Taxonomic Treatment Publishing DTD v0 20100105//EN" "tax-treatment-NSO.dtd">
<tp:taxon-treatment xmlns:tp="http://www.plazi.org/taxpub"><tp:treatment-meta><kwd-group><label>Taxon classification</label><kwd><named-content content-type="kingdom">Animalia</named-content></kwd><kwd><named-content content-type="order">Hymenoptera</named-content></kwd><kwd><named-content content-type="family">Vespidae</named-content></kwd></kwd-group><mixed-citation publication-type="journal"><person-group><name><surname>Ma</surname><given-names>Zhen-xia</given-names></name><name><surname>Chen</surname><given-names>Bin</given-names></name><name><surname>Li</surname><given-names>Ting-jing</given-names></name></person-group><article-title>A taxonomic account of the genus <italic><tp:taxon-name><tp:taxon-name-part taxon-name-part-type="genus">Stenodynerus</tp:taxon-name-part></tp:taxon-name></italic> from China, with descriptions of five new species (<tp:taxon-name><tp:taxon-name-part taxon-name-part-type="order">Hymenoptera</tp:taxon-name-part></tp:taxon-name>, <tp:taxon-name><tp:taxon-name-part taxon-name-part-type="family">Vespidae</tp:taxon-name-part></tp:taxon-name>, <tp:taxon-name><tp:taxon-name-part taxon-name-part-type="subfamily">Eumeninae</tp:taxon-name-part></tp:taxon-name>)</article-title><source>Zookeys</source><day>2</day><month>6</month><year>2016</year><volume>2016</volume><issue>595</issue><fpage>17</fpage><lpage>48</lpage><pub-id pub-id-type="doi">10.3897/zookeys.595.7734</pub-id></mixed-citation></tp:treatment-meta><tp:nomenclature><tp:taxon-name>
            <tp:taxon-name-part taxon-name-part-type="genus">Stenodynerus</tp:taxon-name-part>
            <tp:taxon-name-part taxon-name-part-type="species">ninglangensis</tp:taxon-name-part>
            <object-id xmlns:xlink="http://www.w3.org/1999/xlink" content-type="zoobank" xlink:type="simple">http://zoobank.org/E2130F59-2C6F-494A-891D-A0E2597FFFCD</object-id>
          </tp:taxon-name><tp:taxon-authority>Ma &amp; Li</tp:taxon-authority><tp:taxon-status xmlns:xlink="http://www.w3.org/1999/xlink" xlink:type="simple">sp. n.</tp:taxon-status><xref ref-type="fig" rid="F1">Figs 1–6</xref></tp:nomenclature><tp:treatment-sec sec-type="material"><title>Material examined.</title><p>Holotype, ♀, China, Yunnan Prov., Lijiang City, Ninglang County, Daxing Town, <named-content xmlns:xlink="http://www.w3.org/1999/xlink" content-type="dwc:verbatimCoordinates" xlink:type="simple"><named-content content-type="geo-json" specific-use="{&#34;type&#34;:&#34;Point&#34;,&#34;coordinates&#34;:[100.850864,27.277133]}" xlink:type="simple">27°16'37.68"N, 100°51'03.11"E</named-content></named-content>, 2252 m, 26.VII. 2011, Tingjing Li, No. 1004068 (<abbrev xmlns:xlink="http://www.w3.org/1999/xlink" content-type="institution" xlink:title="Chongqing Normal University, Chongqing, China" xlink:type="simple">CQNU</abbrev>). Paratype: 1♀, same data as holotype, No. 1004069 (<abbrev xmlns:xlink="http://www.w3.org/1999/xlink" content-type="institution" xlink:title="Chongqing Normal University, Chongqing, China" xlink:type="simple">CQNU</abbrev>).</p></tp:treatment-sec><tp:treatment-sec sec-type="description"><title>Description.</title><p>Female (Figs <xref ref-type="fig" rid="F1">1–6</xref>): body length 7.2 mm, forewing length 5.6 mm. Black; a basal band on clypeus except median interruption (Fig. <xref ref-type="fig" rid="F1">2</xref>) and inter-antennal spot yellow; the outer margin of mandible yellow to brown; the spots pale ferruginous: ventral scape, apex of ocular sinus (Fig. <xref ref-type="fig" rid="F1">2</xref>), transverse post-ocular spot, a band on dorsal surface of pronotum, mesepisternal spot, parategula, metanotum except posterior apex ventrally, apexes of femora, all tibiae and tarsi, and apical bands on metasomal terga I–II and sternum II; tegula brown.</p><p>Head. Clypeus strongly punctate, with dense setae, its width much more than length (width 1.25 × length), apex emarginated, apical width: emargination depth = 0.20: 0.04, total width: apical width = 0.86: 0.20 (Fig. <xref ref-type="fig" rid="F1">2</xref>); frons densely punctate, punctures on vertex somewhat sparser than those on frons; frons and vertex with very sparse and short setae; cephalic fovea obsolete.</p><p>Mesosoma. Pronotum, mesoscutum and scutellum densely punctate and reticulate, punctures somewhat larger and sparser than those on the head; punctures on metanotum sparser than those on other parts of the mesosoma. Anterior surface of pronotum shining, almost vertical, with few minute punctures, median foveae contiguous and V-shaped, pronotal carina complete (Fig. <xref ref-type="fig" rid="F1">3</xref>); scutellum distinct convex; metanotum oblique; dorsal and lateral surfaces of propodeum reticulate-punctate, dorsal surface broad with a weak shelf, posterior surface concave with long and transverse rugae and a median longitudinal carina (Fig. <xref ref-type="fig" rid="F1">4</xref>).</p><p>Metasoma. In dorsal view, tergum I domed, densely punctate, width 1.31 ×length and 0.85 × width of tergum II; tergum II with smaller and sparser punctures than tergum I, apex with deeper and denser punctures than other parts of tergum II, and apical margin without a distinct lamella, (Fig. <xref ref-type="fig" rid="F1">5</xref>); sternum II sparsely punctate, with a long median longitudinal furrow basally, and its anterior surface sloping (Fig. <xref ref-type="fig" rid="F1">6</xref>).</p><p>Male. Unknown.</p></tp:treatment-sec><tp:treatment-sec sec-type="remarks"><title>Remarks.</title><p>This species is easily distinguished from all the other members of <italic><tp:taxon-name><tp:taxon-name-part taxon-name-part-type="genus">Stenodynerus</tp:taxon-name-part></tp:taxon-name></italic> by the following character combinations: a basal band on clypeus except median interruption yellow (Fig. <xref ref-type="fig" rid="F1">2</xref>), apex of ocular sinus ferruginous (Fig. <xref ref-type="fig" rid="F1">2</xref>), apical margin of tergum II without a distinct lamella (Fig. <xref ref-type="fig" rid="F1">5</xref>), sternum II with a long median longitudinal furrow basally, and its anterior surface sloping (Fig. <xref ref-type="fig" rid="F1">6</xref>).</p><!--PageBreak--></tp:treatment-sec><tp:treatment-sec sec-type="distribution"><title>Distribution.</title><p>China (Yunnan).</p></tp:treatment-sec><tp:treatment-sec sec-type="etymology"><title>Etymology.</title><p>The specific name <italic>ninglangensis</italic> is the Latin adjective of the region from which the type specimens were collected.</p></tp:treatment-sec><tp:treatment-sec><!--Section generated to contain objects referenced in tp:taxon-treatment.--><fig id="F1" position="float" orientation="portrait"><label>Figures 1–6.</label><caption><p>Female of <italic><tp:taxon-name><tp:taxon-name-part taxon-name-part-type="genus">Stenodynerus</tp:taxon-name-part> <tp:taxon-name-part taxon-name-part-type="species">ninglangensis</tp:taxon-name-part></tp:taxon-name></italic> Ma &amp; Li, sp. n. <bold>1</bold> habitus of holotype (dorsal view) <bold>2</bold> clypeus <bold>3</bold> anterior surface of pronotum <bold>4</bold> metanotum and propodeum <bold>5</bold> metasoma (dorsal view) <bold>6</bold> metasomal (ventral view).</p></caption><graphic xmlns:xlink="http://www.w3.org/1999/xlink" xlink:href="zookeys-595-017-g001.jpg" position="float" orientation="portrait" xlink:type="simple" id="oo_90909.jpg"/></fig></tp:treatment-sec></tp:taxon-treatment>
