# Supplementary material for: A taxonomic account of the genus Stenodynerus from China, with descriptions of five new species (Hymenoptera, Vespidae, Eumeninae)
Source: Zookeys. 2016 Jun 2;(595):17–48. doi: 10.3897/zookeys.595.7734 (PMC4926689; doi:10.3897/zookeys.595.7734)
Supplement: XML Treatment for Stenodynerus reflexus [file zookeys.595.7734-treatment3.xml]

<!DOCTYPE tp:taxon-treatment
  PUBLIC "-//TaxonX//DTD Taxonomic Treatment Publishing DTD v0 20100105//EN" "tax-treatment-NSO.dtd">
<tp:taxon-treatment xmlns:tp="http://www.plazi.org/taxpub"><tp:treatment-meta><kwd-group><label>Taxon classification</label><kwd><named-content content-type="kingdom">Animalia</named-content></kwd><kwd><named-content content-type="order">Hymenoptera</named-content></kwd><kwd><named-content content-type="family">Vespidae</named-content></kwd></kwd-group><mixed-citation publication-type="journal"><person-group><name><surname>Ma</surname><given-names>Zhen-xia</given-names></name><name><surname>Chen</surname><given-names>Bin</given-names></name><name><surname>Li</surname><given-names>Ting-jing</given-names></name></person-group><article-title>A taxonomic account of the genus <italic><tp:taxon-name><tp:taxon-name-part taxon-name-part-type="genus">Stenodynerus</tp:taxon-name-part></tp:taxon-name></italic> from China, with descriptions of five new species (<tp:taxon-name><tp:taxon-name-part taxon-name-part-type="order">Hymenoptera</tp:taxon-name-part></tp:taxon-name>, <tp:taxon-name><tp:taxon-name-part taxon-name-part-type="family">Vespidae</tp:taxon-name-part></tp:taxon-name>, <tp:taxon-name><tp:taxon-name-part taxon-name-part-type="subfamily">Eumeninae</tp:taxon-name-part></tp:taxon-name>)</article-title><source>Zookeys</source><day>2</day><month>6</month><year>2016</year><volume>2016</volume><issue>595</issue><fpage>17</fpage><lpage>48</lpage><pub-id pub-id-type="doi">10.3897/zookeys.595.7734</pub-id></mixed-citation></tp:treatment-meta><tp:nomenclature><tp:taxon-name>
            <tp:taxon-name-part taxon-name-part-type="genus">Stenodynerus</tp:taxon-name-part>
            <tp:taxon-name-part taxon-name-part-type="species">reflexus</tp:taxon-name-part>
            <object-id xmlns:xlink="http://www.w3.org/1999/xlink" content-type="zoobank" xlink:type="simple">http://zoobank.org/18D6BDFC-DD54-4DAA-8B2D-38E7B0670C63</object-id>
          </tp:taxon-name><tp:taxon-authority>Ma &amp; Li</tp:taxon-authority><tp:taxon-status xmlns:xlink="http://www.w3.org/1999/xlink" xlink:type="simple">sp. n.</tp:taxon-status><xref ref-type="fig" rid="F2">Figs 7–13</xref><!--PageBreak--></tp:nomenclature><tp:treatment-sec sec-type="material"><title>Material examined.</title><p>Holotype, ♀, China, Yunnan Prov., Baoshan City, Tengchong County, Beihai Village, <named-content xmlns:xlink="http://www.w3.org/1999/xlink" content-type="dwc:verbatimCoordinates" xlink:type="simple"><named-content content-type="geo-json" specific-use="{&#34;type&#34;:&#34;Point&#34;,&#34;coordinates&#34;:[98.580322,25.280228]}" xlink:type="simple">25°16'48.82"N, 98°34'49.16"E</named-content></named-content>, 1783 m, 13.VII.2011, Xin Zhou, No. 1004070 (<abbrev xmlns:xlink="http://www.w3.org/1999/xlink" content-type="institution" xlink:title="Chongqing Normal University, Chongqing, China" xlink:type="simple">CQNU</abbrev>).</p></tp:treatment-sec><tp:treatment-sec sec-type="description"><title>Description.</title><p>Female (Figs <xref ref-type="fig" rid="F2">7–13</xref>): body length 7.4 mm, forewing length 5.8 mm. Black; with the following spots ferruginous: clypeus except median interruption basally (Fig. <xref ref-type="fig" rid="F2">8</xref>), inter-antennal spot, ventral scape, post-ocular spot, a broad band on the pronotal dorsum, mesepisternal spot, parategula, metanotum except posterior apex ventrally, apical bands on metasomal terga I–II and sternum II, a long band on the dorsal surface of the fore tibia; tegula brown.</p><p>Head. Clypeus with sparse punctures, and with setae basally and laterally, its width much more than length (width 1.24 × length), apex moderately emarginated, apical width: emargination depth = 0.25: 0.08, total width: apical width = 0.88: 0.25 (Fig. <xref ref-type="fig" rid="F2">8</xref>); frons densely punctate, punctures on vertex somewhat weaker than those on frons; frons and vertex with dense setae; cephalic fovea obsolete.</p><p>Mesosoma. Masosoma densely punctate and reticulate except metanotum, punctures generally larger than those on the head; punctures on metanotum sparser and shallower than those on other parts of the mesosoma. Anterior surface of pronotum slightly sloping, distinctly punctate, and with a pair of round separated median foveae, the interspace between these two median foveae less than one fovea diameter, pronotal carina complete (Fig. <xref ref-type="fig" rid="F2">9</xref>); scutellum distinctly convex; metanotum nearly vertical; dorsal and lateral surface of propodeum reticulate-punctate, dorsal surface narrow with a developed shelf, posterior surface concave with long and transverse rugae and a median longitudinal carina (Fig. <xref ref-type="fig" rid="F2">11</xref>).</p><p>Metasoma. In dorsal view, tergum I campanulate, coarsely punctate, width 1.37 × length and 0.85 × width of tergum II, anterior surface vertical, almost impunctate, and with a median longitudinal carina in upper half (Fig. <xref ref-type="fig" rid="F2">10</xref>); tergum II with smaller and sparser punctures than tergum I, and with a broad reflex apical lamella, dense and deep punctures forming a wide transverse groove on the base of lamella (Fig. <xref ref-type="fig" rid="F2">13</xref>); sternum II sparsely punctate, basally with a very short median longitudinal furrow, and its anterior surface almost vertical (Fig. <xref ref-type="fig" rid="F2">12</xref>).</p><p>Male. Unknown.</p></tp:treatment-sec><tp:treatment-sec sec-type="remarks"><title>Remarks.</title><p>This species is similar to <italic><tp:taxon-name><tp:taxon-name-part taxon-name-part-type="genus">Stenodynerus</tp:taxon-name-part> <tp:taxon-name-part taxon-name-part-type="species">pappi</tp:taxon-name-part></tp:taxon-name></italic> by having the propodeal shelf developed, a median longitudinal carina on propodeal concavity (Fig. <xref ref-type="fig" rid="F2">11</xref>, <xref ref-type="fig" rid="F14">81</xref>), anterior vertical surface of tergum I with a longitudinal median carina in upper half (Fig. <xref ref-type="fig" rid="F2">10</xref>). It <!--PageBreak--><!--PageBreak-->is different from <italic><tp:taxon-name><tp:taxon-name-part taxon-name-part-type="genus">Stenodynerus</tp:taxon-name-part> <tp:taxon-name-part taxon-name-part-type="species">pappi</tp:taxon-name-part></tp:taxon-name></italic> and other members of the genus in the following characters: clypeus basally ferruginous except median interruption (Fig. <xref ref-type="fig" rid="F2">8</xref>), a broad band on pronotum (Fig. <xref ref-type="fig" rid="F2">9</xref>), and sternum II with a very short median longitudinal furrow basally, and its anterior surface almost vertical (Fig. <xref ref-type="fig" rid="F2">12</xref>).</p></tp:treatment-sec><tp:treatment-sec sec-type="distribution"><title>Distribution.</title><p>China (Yunnan).</p></tp:treatment-sec><tp:treatment-sec sec-type="etymology"><title>Etymology.</title><p>The specific name is the Latin adjective <italic>reflexus</italic>, which refers to the apical lamella of metasomal tergum II broadly reflexed.</p></tp:treatment-sec><tp:treatment-sec><!--Section generated to contain objects referenced in tp:taxon-treatment.--><fig id="F2" position="float" orientation="portrait"><label>Figures 7–13.</label><caption><p>Female of <italic><tp:taxon-name><tp:taxon-name-part taxon-name-part-type="genus">Stenodynerus</tp:taxon-name-part> <tp:taxon-name-part taxon-name-part-type="species">reflexus</tp:taxon-name-part></tp:taxon-name></italic> Ma &amp; Li, sp. n. <bold>7</bold> habitus of holotype (dorsal view) <bold>8</bold> clypeus <bold>9</bold> anterior surface of pronotum <bold>10</bold> metasomal tergum I (dorsal view) <bold>11</bold> metanotum and propodeum <bold>12</bold> metasomal (ventral view) <bold>13</bold> metasoma (dorsal view).</p></caption><graphic xmlns:xlink="http://www.w3.org/1999/xlink" xlink:href="zookeys-595-017-g002.jpg" position="float" orientation="portrait" xlink:type="simple" id="oo_90910.jpg"/></fig><fig id="F14" position="float" orientation="portrait"><label>Figures 77–82.</label><caption><p>Female of <italic><tp:taxon-name><tp:taxon-name-part taxon-name-part-type="genus">Stenodynerus</tp:taxon-name-part> <tp:taxon-name-part taxon-name-part-type="species">pappi</tp:taxon-name-part> <tp:taxon-name-part taxon-name-part-type="subspecies">pappi</tp:taxon-name-part></tp:taxon-name></italic>. <bold>77</bold> clypeus <bold>78</bold> metasomal tergum I (dorsal view) <bold>79</bold> metasomal (ventral view) <bold>80</bold> anterior surface of pronotum <bold>81</bold> metanotum and propodeum <bold>82</bold> apex of metasomal tergum II.</p></caption><graphic xmlns:xlink="http://www.w3.org/1999/xlink" xlink:href="zookeys-595-017-g014.jpg" position="float" orientation="portrait" xlink:type="simple" id="oo_90922.jpg"/></fig></tp:treatment-sec></tp:taxon-treatment>
