# Supplementary material for: A taxonomic account of the genus Stenodynerus from China, with descriptions of five new species (Hymenoptera, Vespidae, Eumeninae)
Source: Zookeys. 2016 Jun 2;(595):17–48. doi: 10.3897/zookeys.595.7734 (PMC4926689; doi:10.3897/zookeys.595.7734)
Supplement: XML Treatment for Stenodynerus similibaronii [file zookeys.595.7734-treatment4.xml]

<!DOCTYPE tp:taxon-treatment
  PUBLIC "-//TaxonX//DTD Taxonomic Treatment Publishing DTD v0 20100105//EN" "tax-treatment-NSO.dtd">
<tp:taxon-treatment xmlns:tp="http://www.plazi.org/taxpub"><tp:treatment-meta><kwd-group><label>Taxon classification</label><kwd><named-content content-type="kingdom">Animalia</named-content></kwd><kwd><named-content content-type="order">Hymenoptera</named-content></kwd><kwd><named-content content-type="family">Vespidae</named-content></kwd></kwd-group><mixed-citation publication-type="journal"><person-group><name><surname>Ma</surname><given-names>Zhen-xia</given-names></name><name><surname>Chen</surname><given-names>Bin</given-names></name><name><surname>Li</surname><given-names>Ting-jing</given-names></name></person-group><article-title>A taxonomic account of the genus <italic><tp:taxon-name><tp:taxon-name-part taxon-name-part-type="genus">Stenodynerus</tp:taxon-name-part></tp:taxon-name></italic> from China, with descriptions of five new species (<tp:taxon-name><tp:taxon-name-part taxon-name-part-type="order">Hymenoptera</tp:taxon-name-part></tp:taxon-name>, <tp:taxon-name><tp:taxon-name-part taxon-name-part-type="family">Vespidae</tp:taxon-name-part></tp:taxon-name>, <tp:taxon-name><tp:taxon-name-part taxon-name-part-type="subfamily">Eumeninae</tp:taxon-name-part></tp:taxon-name>)</article-title><source>Zookeys</source><day>2</day><month>6</month><year>2016</year><volume>2016</volume><issue>595</issue><fpage>17</fpage><lpage>48</lpage><pub-id pub-id-type="doi">10.3897/zookeys.595.7734</pub-id></mixed-citation></tp:treatment-meta><tp:nomenclature><tp:taxon-name>
            <tp:taxon-name-part taxon-name-part-type="genus">Stenodynerus</tp:taxon-name-part>
            <tp:taxon-name-part taxon-name-part-type="species">similibaronii</tp:taxon-name-part>
            <object-id xmlns:xlink="http://www.w3.org/1999/xlink" content-type="zoobank" xlink:type="simple">http://zoobank.org/3B9079BB-25FC-4436-8C61-9A2AFE5E7CC1</object-id>
          </tp:taxon-name><tp:taxon-authority>Ma &amp; Li</tp:taxon-authority><tp:taxon-status xmlns:xlink="http://www.w3.org/1999/xlink" xlink:type="simple">sp. n.</tp:taxon-status><xref ref-type="fig" rid="F3">Figs 14–22</xref><xref ref-type="fig" rid="F6">, 45</xref></tp:nomenclature><tp:treatment-sec sec-type="material"><title>Material examined.</title><p>Holotype, ♀, China, Yunnan Prov., Baoshan City, Tengchong County, Shangying Village, <named-content xmlns:xlink="http://www.w3.org/1999/xlink" content-type="dwc:verbatimCoordinates" xlink:type="simple"><named-content content-type="geo-json" specific-use="{&#34;type&#34;:&#34;Point&#34;,&#34;coordinates&#34;:[98.653572,25.0152]}" xlink:type="simple">25°0'54.72"N, 98°39'12.86"E</named-content></named-content>, 1823 m, 31.VII.2015, Zhenxia Ma &amp; Long Li, No. 1004071 (<abbrev xmlns:xlink="http://www.w3.org/1999/xlink" content-type="institution" xlink:title="Chongqing Normal University, Chongqing, China" xlink:type="simple">CQNU</abbrev>). Paratypes: 1♀♀2♂♂, the same data as holotype, Nos. 1004072, 10040743, 1004074 (<abbrev xmlns:xlink="http://www.w3.org/1999/xlink" content-type="institution" xlink:title="Chongqing Normal University, Chongqing, China" xlink:type="simple">CQNU</abbrev>).</p></tp:treatment-sec><tp:treatment-sec sec-type="description"><title>Description.</title><p>Female (Figs <xref ref-type="fig" rid="F3">14</xref>, <xref ref-type="fig" rid="F3">16</xref>, <xref ref-type="fig" rid="F3">18</xref>, <xref ref-type="fig" rid="F3">21–22</xref>, <xref ref-type="fig" rid="F6">45</xref>): body length 7.0 mm, forewing length 6.5 mm. Black; with the following spots pale ferruginous: a basal band of clypeus (Fig. <xref ref-type="fig" rid="F3">16</xref>), ventral scape, inter-antennal spot, post-ocular spot, spots on outsides of tegula anteriorly and posteriorly, parategula, apexes of femora to terminal tarsi, and apical bands on metasomal terga I–II and sternum II; a band on dorsal surface of pronotum except median interruption (Fig. <xref ref-type="fig" rid="F3">18</xref>), and metanotum except posterior apex ventrally dark ferruginous (Fig. <xref ref-type="fig" rid="F3">21</xref>); tegula brown.</p><p>Head. Clypeus with moderate punctures, lateral surface with sparse setae, its width somewhat more than length (width 1.09 × length), apex slightly emarginated, apical width: emargination depth = 0.33: 0.07, total width: apical width = 1.00: 0.33 (Fig. <xref ref-type="fig" rid="F3">16</xref>); frons and vertex densely punctate and reticulate; frons with sparse and very short setae, setae on vertex denser than those on frons.</p><p>Mesosoma. Masosoma densely punctate and reticulate; punctures generally larger than those on the head; punctures on pronotal dorsum and mesoscutum somewhat denser than those on other parts of the masosoma (Fig. <xref ref-type="fig" rid="F3">14</xref>). Anterior surface of pronotum almost vertical with few small punctures, median foveae contiguous and V-shaped, a few short transverse carinae above median foveae, pronotal carina interrupted medially (Fig. <xref ref-type="fig" rid="F3">18</xref>); scutellum distinctly convex; metanotum oblique; dorsal and lateral surfaces of propodeum reticulate-punctate, dorsal surface broad with a weak shelf, posterior surface concave with long and transverse rugae and a median longitudinal carina (Fig. <xref ref-type="fig" rid="F3">21</xref>).</p><p>Metasoma. In dorsal view, tergum I domed, densely punctate, width 1.35 × length and 0.84 × width of tergum II; tergum II with smaller and sparser punctures than tergum I, apex with deeper and denser punctures than other parts of tergum II, and apical margin without a distinct lamella (Fig. <xref ref-type="fig" rid="F6">45</xref>); sternum II sparsely punctate, with a long median longitudinal furrow basally, and its anterior surface sloping (Fig. <xref ref-type="fig" rid="F3">22</xref>).</p><p>Male (Figs <xref ref-type="fig" rid="F3">15</xref>, <xref ref-type="fig" rid="F3">17</xref>, <xref ref-type="fig" rid="F3">19</xref>, <xref ref-type="fig" rid="F3">20</xref>): body length 6.8 mm, forewing length 5.6 mm. Sculpture, punctuation, setae and coloration similar to those of female except the follows: entire clypeus, mandible except apical portion, ventral scape and inter-antennal spot yellow; clypeus strongly, convex medially, with sparse and small punctures, its width equal to length, apex deeply emarginated and U-shaped, apical width: emargination depth = 0.27: 0.12, total width: apical width = 0.8: 0.27 (Fig. <xref ref-type="fig" rid="F3">17</xref>); punctures on apex of tergum II deeper than those in female; width of tergum I 1.45 × length and 0.79 × width of tergum II; the terminal segment of antenna bent backward like a hook, apex reaching the base of segment XI (Fig. <xref ref-type="fig" rid="F3">19</xref>). Male genitalia as in Fig. <xref ref-type="fig" rid="F3">20</xref>, volsella with setae and slightly truncate apically, parallel spines elongate without setae, penis valve rounded apically.</p></tp:treatment-sec><tp:treatment-sec sec-type="remarks"><title>Remarks.</title><p>This species is similar to <italic><tp:taxon-name><tp:taxon-name-part taxon-name-part-type="genus">Stenodynerus</tp:taxon-name-part> <tp:taxon-name-part taxon-name-part-type="species">baronii</tp:taxon-name-part></tp:taxon-name></italic> by a basal band of clypeus (Fig. <xref ref-type="fig" rid="F3">16</xref>), metasomal sternum II with a long median longitudinal furrow basally (Fig. <xref ref-type="fig" rid="F3">22</xref>), and propodeal concavity with a median longitudinal carina (Fig. <xref ref-type="fig" rid="F3">21</xref>). It is different from <italic><tp:taxon-name><tp:taxon-name-part taxon-name-part-type="genus">Stenodynerus</tp:taxon-name-part> <tp:taxon-name-part taxon-name-part-type="species">baronii</tp:taxon-name-part></tp:taxon-name></italic> and other members of the genus in the following characters: anterior surface of pronotum with wider V-shaped median foveae (Fig. <xref ref-type="fig" rid="F3">18</xref>), punctures on apex of metasomal tergum II sparser (Fig. <xref ref-type="fig" rid="F6">45</xref>), and male volsella of genitalia narrower and slightly truncate apically than the corresponding parts in <italic><tp:taxon-name><tp:taxon-name-part taxon-name-part-type="genus">Stenodynerus</tp:taxon-name-part> <tp:taxon-name-part taxon-name-part-type="species">baronii</tp:taxon-name-part></tp:taxon-name></italic> (Figs <xref ref-type="fig" rid="F3">20</xref>, <xref ref-type="fig" rid="F6">41</xref>).</p></tp:treatment-sec><tp:treatment-sec sec-type="distribution"><title>Distribution.</title><p>China (Yunnan).</p></tp:treatment-sec><tp:treatment-sec sec-type="etymology"><title>Etymology.</title><p>The specific name <italic>similibaronii</italic> is a Latin adjective which refers to the similar species of <italic><tp:taxon-name><tp:taxon-name-part taxon-name-part-type="genus">Stenodynerus</tp:taxon-name-part> <tp:taxon-name-part taxon-name-part-type="species">baronii</tp:taxon-name-part></tp:taxon-name></italic>.</p></tp:treatment-sec><tp:treatment-sec><!--Section generated to contain objects referenced in tp:taxon-treatment.--><fig id="F3" position="float" orientation="portrait"><label>Figures 14–22.</label><caption><p>
          <italic><tp:taxon-name><tp:taxon-name-part taxon-name-part-type="genus">Stenodynerus</tp:taxon-name-part> <tp:taxon-name-part taxon-name-part-type="species">similibaronii</tp:taxon-name-part></tp:taxon-name></italic> Ma &amp; Li, sp. n. <bold>14, 16, 18, 21-22</bold> female, <bold>15, 17, 19–20</bold> male. <bold>14</bold> habitus of holotype (dorsal view) <bold>15</bold> habitus of paratype (dorsal view) <bold>16</bold> clypeus <bold>17</bold> clypeus <bold>18</bold> anterior surface of pronotum <bold>19</bold> antennal segment (lateral view) <bold>20</bold> genitalia (ventral view) <bold>21</bold> metanotum and propodeum <bold>22</bold> metasoma (ventral view).</p></caption><graphic xmlns:xlink="http://www.w3.org/1999/xlink" xlink:href="zookeys-595-017-g003.jpg" position="float" orientation="portrait" xlink:type="simple" id="oo_90911.jpg"/></fig><fig id="F6" position="float" orientation="portrait"><label>Figures 37–45.</label><caption><p>
          <italic><tp:taxon-name><tp:taxon-name-part taxon-name-part-type="genus">Stenodynerus</tp:taxon-name-part> <tp:taxon-name-part taxon-name-part-type="species">baronii</tp:taxon-name-part></tp:taxon-name></italic>, <bold>45</bold> <italic><tp:taxon-name><tp:taxon-name-part taxon-name-part-type="genus">Stenodynerus</tp:taxon-name-part> <tp:taxon-name-part taxon-name-part-type="species">similibaronii</tp:taxon-name-part></tp:taxon-name></italic>. <bold>37, 39–40, 42–45</bold> female, <bold>38, 41</bold> male <bold>37</bold> habitus (dorsal view) <bold>38</bold> genitalia (ventral view) <bold>39</bold> clypeus <bold>40</bold> anterior surface of pronotum <bold>41</bold> volsella (ventral view) <bold>42</bold> metasomal (ventral view) <bold>43</bold> metanotum and propodeum <bold>44</bold> apex of metasomal tergum II <bold>45</bold> apex of metasomal tergum II.</p></caption><graphic xmlns:xlink="http://www.w3.org/1999/xlink" xlink:href="zookeys-595-017-g006.jpg" position="float" orientation="portrait" xlink:type="simple" id="oo_90914.jpg"/></fig></tp:treatment-sec></tp:taxon-treatment>
