# Supplementary material for: A taxonomic account of the genus Stenodynerus from China, with descriptions of five new species (Hymenoptera, Vespidae, Eumeninae)
Source: Zookeys. 2016 Jun 2;(595):17–48. doi: 10.3897/zookeys.595.7734 (PMC4926689; doi:10.3897/zookeys.595.7734)
Supplement: XML Treatment for Stenodynerus strigatus [file zookeys.595.7734-treatment5.xml]

<!DOCTYPE tp:taxon-treatment
  PUBLIC "-//TaxonX//DTD Taxonomic Treatment Publishing DTD v0 20100105//EN" "tax-treatment-NSO.dtd">
<tp:taxon-treatment xmlns:tp="http://www.plazi.org/taxpub"><tp:treatment-meta><kwd-group><label>Taxon classification</label><kwd><named-content content-type="kingdom">Animalia</named-content></kwd><kwd><named-content content-type="order">Hymenoptera</named-content></kwd><kwd><named-content content-type="family">Vespidae</named-content></kwd></kwd-group><mixed-citation publication-type="journal"><person-group><name><surname>Ma</surname><given-names>Zhen-xia</given-names></name><name><surname>Chen</surname><given-names>Bin</given-names></name><name><surname>Li</surname><given-names>Ting-jing</given-names></name></person-group><article-title>A taxonomic account of the genus <italic><tp:taxon-name><tp:taxon-name-part taxon-name-part-type="genus">Stenodynerus</tp:taxon-name-part></tp:taxon-name></italic> from China, with descriptions of five new species (<tp:taxon-name><tp:taxon-name-part taxon-name-part-type="order">Hymenoptera</tp:taxon-name-part></tp:taxon-name>, <tp:taxon-name><tp:taxon-name-part taxon-name-part-type="family">Vespidae</tp:taxon-name-part></tp:taxon-name>, <tp:taxon-name><tp:taxon-name-part taxon-name-part-type="subfamily">Eumeninae</tp:taxon-name-part></tp:taxon-name>)</article-title><source>Zookeys</source><day>2</day><month>6</month><year>2016</year><volume>2016</volume><issue>595</issue><fpage>17</fpage><lpage>48</lpage><pub-id pub-id-type="doi">10.3897/zookeys.595.7734</pub-id></mixed-citation></tp:treatment-meta><tp:nomenclature><tp:taxon-name>
            <tp:taxon-name-part taxon-name-part-type="genus">Stenodynerus</tp:taxon-name-part>
            <tp:taxon-name-part taxon-name-part-type="species">strigatus</tp:taxon-name-part>
            <object-id xmlns:xlink="http://www.w3.org/1999/xlink" content-type="zoobank" xlink:type="simple">http://zoobank.org/45B4C174-8CAA-4972-8642-91F292686599</object-id>
          </tp:taxon-name><tp:taxon-authority>Ma &amp; Li</tp:taxon-authority><tp:taxon-status xmlns:xlink="http://www.w3.org/1999/xlink" xlink:type="simple">sp. n.</tp:taxon-status><xref ref-type="fig" rid="F4">Figs 23–29</xref><!--PageBreak--><!--PageBreak--></tp:nomenclature><tp:treatment-sec sec-type="material"><title>Material examined.</title><p>Holotype, ♀, China, Shaanxi Prov., Ankang City, Langao County, Huanli Town, <named-content xmlns:xlink="http://www.w3.org/1999/xlink" content-type="dwc:verbatimCoordinates" xlink:type="simple"><named-content content-type="geo-json" specific-use="{&#34;type&#34;:&#34;Point&#34;,&#34;coordinates&#34;:[109.004972,32.214658]}" xlink:type="simple">32°12'52.77"N, 109°0'17.90"E</named-content></named-content>, 1808 m, 7.VIII.2015, Yan Peng &amp; Wenkai Zhou, No. 1004075 (<abbrev xmlns:xlink="http://www.w3.org/1999/xlink" content-type="institution" xlink:title="Chongqing Normal University, Chongqing, China" xlink:type="simple">CQNU</abbrev>).</p></tp:treatment-sec><tp:treatment-sec sec-type="description"><title>Description.</title><p>Female (Figs <xref ref-type="fig" rid="F4">23–29</xref>): body length 8.3 mm, forewing length 7.7 mm. Black; the following spots yellow: a basal transverse median spot and two small obscure apical spots on clypeus (Fig. <xref ref-type="fig" rid="F4">24</xref>), inter-antennal spot, and scape ventrally; small post-ocular spot, pronotal dorsum except posterior apex, mesepisternal spot, parategula, metanotum largely (Fig. <xref ref-type="fig" rid="F4">27</xref>), apical bands on metasomal terga I–II and sternum II, and a long band on fore and mid tibiae dorsally ferruginous; tegula brown.</p><p>Head. Clypeus convex medially, moderately punctate, somewhat reticulate, with sparse and short setae, its width more than length (width 1.25 × length), apex slightly emarginated, apical width: emargination depth = 0.29: 0.06, total width: apical width = 1.02: 0.29 (Fig. <xref ref-type="fig" rid="F4">24</xref>); frons and vertex densely punctate, with short setae; cephalic fovea obsolete.</p><p>Mesosoma. Masosoma densely punctate and reticulate, punctures generally larger than those on the head; punctures on pronotal dorsum denser than those on others <!--PageBreak--><!--PageBreak-->parts of the masosoma (Fig. <xref ref-type="fig" rid="F4">23</xref>). Anterior surface of pronotum sloping, shinning, with few punctures and a pair of round separated median foveae, the interspace between these two median foveae much more than one diameter, pronotal carina complete (Fig. <xref ref-type="fig" rid="F4">25</xref>); scutellum distinctly convex; metanotum nearly vertical; dorsal and lateral surfaces of propodeum reticulate-punctate, dorsal surface narrow with a weak shelf, posterior surface concave with long and transverse rugae and a median longitudinal carina (Fig. <xref ref-type="fig" rid="F4">27</xref>).</p><p>Metasoma. In dorsal view, tergum I campanulate, coarsely punctate, width 1.58 × length and 0.81 × width of tergum II, anterior surface vertical, almost impunctate, and with a median longitudinal carina and two transverse striations (Fig. <xref ref-type="fig" rid="F4">26</xref>); tergum II with smaller and sparser punctures than tergum I, and with a broad reflex apical lamella, dense and deep punctures forming a wide transverse groove on the base of lamella (Fig. <xref ref-type="fig" rid="F4">29</xref>); sternum II sparsely punctate, without a median longitudinal furrow basally, and its anterior surface almost vertical (Fig. <xref ref-type="fig" rid="F4">28</xref>).</p><p>Male. Unknown.</p></tp:treatment-sec><tp:treatment-sec sec-type="remarks"><title>Remarks.</title><p>This species is similar to <italic><tp:taxon-name><tp:taxon-name-part taxon-name-part-type="genus">Stenodynerus</tp:taxon-name-part> <tp:taxon-name-part taxon-name-part-type="species">pappi</tp:taxon-name-part></tp:taxon-name></italic> by a median longitudinal carina on propodeal concavity (Fig. <xref ref-type="fig" rid="F4">27</xref>), anterior vertical surface of tergum I with a longitudinal median carina in upper half (Fig. <xref ref-type="fig" rid="F4">26</xref>), and tergum II with a broad reflex apical lamella (Fig. <xref ref-type="fig" rid="F4">29</xref>). It is different from <italic><tp:taxon-name><tp:taxon-name-part taxon-name-part-type="genus">Stenodynerus</tp:taxon-name-part> <tp:taxon-name-part taxon-name-part-type="species">pappi</tp:taxon-name-part></tp:taxon-name></italic> and other members of the genus in the following characters: a transverse median spot and two obscure apical spots on clypeus basally yellow (Fig. <xref ref-type="fig" rid="F4">24</xref>), pronotal dorsum mostly ferruginous (Fig. <xref ref-type="fig" rid="F4">25</xref>), the interspace of pronotal median foveae much more than one fovea diameter (Fig. <xref ref-type="fig" rid="F4">25</xref>), anterior vertical surface of tergum I with two transverse striations (Fig. <xref ref-type="fig" rid="F4">26</xref>), and sternum II without a median longitudinal furrow basally, and its anterior surface almost vertical (Fig. <xref ref-type="fig" rid="F4">28</xref>).</p></tp:treatment-sec><tp:treatment-sec sec-type="distribution"><title>Distribution.</title><p>China (Shaanxi).</p></tp:treatment-sec><tp:treatment-sec sec-type="etymology"><title>Etymology.</title><p>The specific name is the Latin adjective <italic>strigatus</italic>, which refers to the anterior vertical surface of tergum I with two transverse striations.</p></tp:treatment-sec><tp:treatment-sec><!--Section generated to contain objects referenced in tp:taxon-treatment.--><fig id="F4" position="float" orientation="portrait"><label>Figures 23–29.</label><caption><p>Female of <italic><tp:taxon-name><tp:taxon-name-part taxon-name-part-type="genus">Stenodynerus</tp:taxon-name-part> <tp:taxon-name-part taxon-name-part-type="species">strigatus</tp:taxon-name-part></tp:taxon-name></italic> Ma &amp; Li, sp. n. <bold>23</bold> habitus of holotype (dorsal view) <bold>24</bold> clypeus <bold>25</bold> anterior surface of pronotum <bold>26</bold> metasomal tergum I (dorsal view) <bold>27</bold> metanotum and propodeum <bold>28</bold> metasomal (ventral view) <bold>29</bold> metasoma (dorsal view).</p></caption><graphic xmlns:xlink="http://www.w3.org/1999/xlink" xlink:href="zookeys-595-017-g004.jpg" position="float" orientation="portrait" xlink:type="simple" id="oo_90912.jpg"/></fig></tp:treatment-sec></tp:taxon-treatment>
