# Supplementary material for: A taxonomic account of the genus Stenodynerus from China, with descriptions of five new species (Hymenoptera, Vespidae, Eumeninae)
Source: Zookeys. 2016 Jun 2;(595):17–48. doi: 10.3897/zookeys.595.7734 (PMC4926689; doi:10.3897/zookeys.595.7734)
Supplement: XML Treatment for Stenodynerus tenuilamellatus [file zookeys.595.7734-treatment6.xml]

<!DOCTYPE tp:taxon-treatment
  PUBLIC "-//TaxonX//DTD Taxonomic Treatment Publishing DTD v0 20100105//EN" "tax-treatment-NSO.dtd">
<tp:taxon-treatment xmlns:tp="http://www.plazi.org/taxpub"><tp:treatment-meta><kwd-group><label>Taxon classification</label><kwd><named-content content-type="kingdom">Animalia</named-content></kwd><kwd><named-content content-type="order">Hymenoptera</named-content></kwd><kwd><named-content content-type="family">Vespidae</named-content></kwd></kwd-group><mixed-citation publication-type="journal"><person-group><name><surname>Ma</surname><given-names>Zhen-xia</given-names></name><name><surname>Chen</surname><given-names>Bin</given-names></name><name><surname>Li</surname><given-names>Ting-jing</given-names></name></person-group><article-title>A taxonomic account of the genus <italic><tp:taxon-name><tp:taxon-name-part taxon-name-part-type="genus">Stenodynerus</tp:taxon-name-part></tp:taxon-name></italic> from China, with descriptions of five new species (<tp:taxon-name><tp:taxon-name-part taxon-name-part-type="order">Hymenoptera</tp:taxon-name-part></tp:taxon-name>, <tp:taxon-name><tp:taxon-name-part taxon-name-part-type="family">Vespidae</tp:taxon-name-part></tp:taxon-name>, <tp:taxon-name><tp:taxon-name-part taxon-name-part-type="subfamily">Eumeninae</tp:taxon-name-part></tp:taxon-name>)</article-title><source>Zookeys</source><day>2</day><month>6</month><year>2016</year><volume>2016</volume><issue>595</issue><fpage>17</fpage><lpage>48</lpage><pub-id pub-id-type="doi">10.3897/zookeys.595.7734</pub-id></mixed-citation></tp:treatment-meta><tp:nomenclature><tp:taxon-name>
            <tp:taxon-name-part taxon-name-part-type="genus">Stenodynerus</tp:taxon-name-part>
            <tp:taxon-name-part taxon-name-part-type="species">tenuilamellatus</tp:taxon-name-part>
            <object-id xmlns:xlink="http://www.w3.org/1999/xlink" content-type="zoobank" xlink:type="simple">http://zoobank.org/3691DE51-0508-4583-913B-C873FC5E66AD</object-id>
          </tp:taxon-name><tp:taxon-authority>Ma &amp; Li</tp:taxon-authority><tp:taxon-status xmlns:xlink="http://www.w3.org/1999/xlink" xlink:type="simple">sp. n.</tp:taxon-status><xref ref-type="fig" rid="F5">Figs 30–36</xref></tp:nomenclature><tp:treatment-sec sec-type="material"><title>Material examined.</title><p>Holotype, ♀, China, Yunnan Prov., Baoshan City, Tengchong County, Zhonghe Village, <named-content xmlns:xlink="http://www.w3.org/1999/xlink" content-type="dwc:verbatimCoordinates" xlink:type="simple"><named-content content-type="geo-json" specific-use="{&#34;type&#34;:&#34;Point&#34;,&#34;coordinates&#34;:[98.395614,25.531972]}" xlink:type="simple">25°31'55.10"N, 98°23'44.21"E</named-content></named-content>, 1663 m, 29.VII.2015, Zenghui Huang &amp; Siyu Xie, No. 1004076 (<abbrev xmlns:xlink="http://www.w3.org/1999/xlink" content-type="institution" xlink:title="Chongqing Normal University, Chongqing, China" xlink:type="simple">CQNU</abbrev>). Paratype: 1♀, China, Yunnan Prov., Baoshan City, Tengchong County, Jietou Village, <named-content xmlns:xlink="http://www.w3.org/1999/xlink" content-type="dwc:verbatimCoordinates" xlink:type="simple"><named-content content-type="geo-json" specific-use="{&#34;type&#34;:&#34;Point&#34;,&#34;coordinates&#34;:[98.661875,25.419772]}" xlink:type="simple">25°25'11.18"N, 98°39'42.75"E</named-content></named-content>, 1631 m, 15.VII.2006, Li Ma, No. 1004077 (<abbrev xmlns:xlink="http://www.w3.org/1999/xlink" content-type="institution" xlink:title="Chongqing Normal University, Chongqing, China" xlink:type="simple">CQNU</abbrev>).</p></tp:treatment-sec><tp:treatment-sec sec-type="description"><title>Description.</title><p>Female (Figs <xref ref-type="fig" rid="F5">30–36</xref>): body length 8.0 mm, forewing length 6.7 mm. Black; a minute spot on clypeus basally, inter-antennal spot, and scape ventrally yellow; with the following parategula, metanotum except posterior apex ventrally, apical bands on metasomal terga I–II and sternum II, and the dorsal surface of fore femur; tegula brown.</p><p>Head. Clypeus convex medially with sparse punctures and setae, its width somewhat more than length (width 1.08 × length), apex slightly emarginated, apical width: emargination depth = 0.26: 0.07, total width: apical width = 0.96: 0.26 (Fig. <xref ref-type="fig" rid="F5">31</xref>); frons and vertex densely punctate and reticulate, with short setae; cephalic fovea obsolete.</p><p>Mesosoma. Masosoma densely punctate and reticulate, punctures generally larger than those on the head; punctures on pronotal dorsum denser than those on other parts of the masosoma (Fig. <xref ref-type="fig" rid="F5">30</xref>). Anterior surface of pronotum somewhat sloping, with a few punctures and a pair of round separated median foveae, the interspace between two median foveae almost equal to one fovea diameter, pronotal carina complete (Fig. <xref ref-type="fig" rid="F5">32</xref>); scutellum distinctly convex; metanotum nearly vertical; dorsal and lateral surfaces of propodeum reticulate-punctate; dorsal surface narrow with a moderate shelf; posterior surface concave with long and transverse rugae and a median longitudinal carina (Fig. <xref ref-type="fig" rid="F5">34</xref>).</p><p>Metasoma. In dorsal view, tergum I campanulate, coarsely punctate, width 1.59 × length and 0.81 × width of tergum II, anterior surface vertical, almost impunctate, and with a median longitudinal carina in upper half (Fig. <xref ref-type="fig" rid="F5">33</xref>); tergum II with smaller and sparser punctures than tergum I, and with a narrow reflex apical lamella, a row of deep and dense punctures forming a narrow transverse groove on the base of lamella (Fig. <xref ref-type="fig" rid="F5">36</xref>); sternum II sparsely punctate, without a median longitudinal furrow basally, and its anterior surface vertical (Fig. <xref ref-type="fig" rid="F5">35</xref>).</p><p>Male. Unknown.</p></tp:treatment-sec><tp:treatment-sec sec-type="remarks"><title>Remark.</title><p>This species is similar to <italic><tp:taxon-name><tp:taxon-name-part taxon-name-part-type="genus">Stenodynerus</tp:taxon-name-part> <tp:taxon-name-part taxon-name-part-type="species">pappi</tp:taxon-name-part></tp:taxon-name></italic> by a median longitudinal carina on propodeal concavity (Fig. <xref ref-type="fig" rid="F5">34</xref>), and anterior vertical surface of tergum I with a longitudinal median carina in upper half (Fig. <xref ref-type="fig" rid="F5">33</xref>). It is different from <italic><tp:taxon-name><tp:taxon-name-part taxon-name-part-type="genus">Stenodynerus</tp:taxon-name-part> <tp:taxon-name-part taxon-name-part-type="species">pappi</tp:taxon-name-part></tp:taxon-name></italic> and other members of the genus in the following characters: clypeus with a minute spot basally (Fig. <xref ref-type="fig" rid="F5">31</xref>); propodeal shelf moderately (Fig. <xref ref-type="fig" rid="F5">34</xref>); apical lamella of metasomal tergum II distinctly narrower than that of <italic><tp:taxon-name><tp:taxon-name-part taxon-name-part-type="genus">Stenodynerus</tp:taxon-name-part> <tp:taxon-name-part taxon-name-part-type="species">pappi</tp:taxon-name-part></tp:taxon-name></italic> (Figs <xref ref-type="fig" rid="F5">36</xref>, <xref ref-type="fig" rid="F14">82</xref>), and sternum II without a median longitudinal furrow basally, and its anterior surface vertical (Fig. <xref ref-type="fig" rid="F5">35</xref>).</p></tp:treatment-sec><tp:treatment-sec sec-type="distribution"><title>Distribution.</title><p>China (Yunnan).</p></tp:treatment-sec><tp:treatment-sec sec-type="etymology"><title>Etymology.</title><p>The specific name <italic>tenuilamellatus</italic> is derived from two Latin words: <italic>tenuis</italic> (= narrow) and <italic>lamellatus</italic> (= lamella), which refers to metasomal tergum II with a narrow apical lamella.</p></tp:treatment-sec><tp:treatment-sec><!--Section generated to contain objects referenced in tp:taxon-treatment.--><fig id="F5" position="float" orientation="portrait"><label>Figures 30–36.</label><caption><p>Female of <italic><tp:taxon-name><tp:taxon-name-part taxon-name-part-type="genus">Stenodynerus</tp:taxon-name-part> <tp:taxon-name-part taxon-name-part-type="species">tenuilamellatus</tp:taxon-name-part></tp:taxon-name></italic> Ma &amp; Li, sp. n. <bold>30</bold> habitus of holotype (dorsal view) <bold>31</bold> clypeus <bold>32</bold> anterior surface of pronotum <bold>33</bold> metasomal tergum I (dorsal view) <bold>34</bold> metanotum and propodeum <bold>35</bold> metasomal (ventral view) <bold>36</bold> metasoma (dorsal view).</p></caption><graphic xmlns:xlink="http://www.w3.org/1999/xlink" xlink:href="zookeys-595-017-g005.jpg" position="float" orientation="portrait" xlink:type="simple" id="oo_90913.jpg"/></fig><fig id="F14" position="float" orientation="portrait"><label>Figures 77–82.</label><caption><p>Female of <italic><tp:taxon-name><tp:taxon-name-part taxon-name-part-type="genus">Stenodynerus</tp:taxon-name-part> <tp:taxon-name-part taxon-name-part-type="species">pappi</tp:taxon-name-part> <tp:taxon-name-part taxon-name-part-type="subspecies">pappi</tp:taxon-name-part></tp:taxon-name></italic>. <bold>77</bold> clypeus <bold>78</bold> metasomal tergum I (dorsal view) <bold>79</bold> metasomal (ventral view) <bold>80</bold> anterior surface of pronotum <bold>81</bold> metanotum and propodeum <bold>82</bold> apex of metasomal tergum II.</p></caption><graphic xmlns:xlink="http://www.w3.org/1999/xlink" xlink:href="zookeys-595-017-g014.jpg" position="float" orientation="portrait" xlink:type="simple" id="oo_90922.jpg"/></fig></tp:treatment-sec></tp:taxon-treatment>
