# Supplementary material for: A taxonomic account of the genus Stenodynerus from China, with descriptions of five new species (Hymenoptera, Vespidae, Eumeninae)
Source: Zookeys. 2016 Jun 2;(595):17–48. doi: 10.3897/zookeys.595.7734 (PMC4926689; doi:10.3897/zookeys.595.7734)
Supplement: XML Treatment for Stenodynerus baronii [file zookeys.595.7734-treatment7.xml]

<!DOCTYPE tp:taxon-treatment
  PUBLIC "-//TaxonX//DTD Taxonomic Treatment Publishing DTD v0 20100105//EN" "tax-treatment-NSO.dtd">
<tp:taxon-treatment xmlns:tp="http://www.plazi.org/taxpub"><tp:treatment-meta><kwd-group><label>Taxon classification</label><kwd><named-content content-type="kingdom">Animalia</named-content></kwd><kwd><named-content content-type="order">Hymenoptera</named-content></kwd><kwd><named-content content-type="family">Vespidae</named-content></kwd></kwd-group><mixed-citation publication-type="journal"><person-group><name><surname>Ma</surname><given-names>Zhen-xia</given-names></name><name><surname>Chen</surname><given-names>Bin</given-names></name><name><surname>Li</surname><given-names>Ting-jing</given-names></name></person-group><article-title>A taxonomic account of the genus <italic><tp:taxon-name><tp:taxon-name-part taxon-name-part-type="genus">Stenodynerus</tp:taxon-name-part></tp:taxon-name></italic> from China, with descriptions of five new species (<tp:taxon-name><tp:taxon-name-part taxon-name-part-type="order">Hymenoptera</tp:taxon-name-part></tp:taxon-name>, <tp:taxon-name><tp:taxon-name-part taxon-name-part-type="family">Vespidae</tp:taxon-name-part></tp:taxon-name>, <tp:taxon-name><tp:taxon-name-part taxon-name-part-type="subfamily">Eumeninae</tp:taxon-name-part></tp:taxon-name>)</article-title><source>Zookeys</source><day>2</day><month>6</month><year>2016</year><volume>2016</volume><issue>595</issue><fpage>17</fpage><lpage>48</lpage><pub-id pub-id-type="doi">10.3897/zookeys.595.7734</pub-id></mixed-citation></tp:treatment-meta><tp:nomenclature><tp:taxon-name>
            <tp:taxon-name-part taxon-name-part-type="genus">Stenodynerus</tp:taxon-name-part>
            <tp:taxon-name-part taxon-name-part-type="species">baronii</tp:taxon-name-part>
          </tp:taxon-name><tp:taxon-authority>Giordani Soika, 1975</tp:taxon-authority><tp:taxon-status xmlns:xlink="http://www.w3.org/1999/xlink" xlink:type="simple">new record</tp:taxon-status><xref ref-type="fig" rid="F6">Figs 37–44</xref><!--PageBreak--><!--PageBreak--><tp:nomenclature-citation-list><tp:nomenclature-citation><tp:taxon-name>
                <tp:taxon-name-part taxon-name-part-type="genus">Stenodynerus</tp:taxon-name-part> <tp:taxon-name-part taxon-name-part-type="species">baronii</tp:taxon-name-part></tp:taxon-name><comment>Giordani Soika, 1975: 387; 1994: 133, 137.</comment></tp:nomenclature-citation></tp:nomenclature-citation-list></tp:nomenclature><tp:treatment-sec sec-type="material"><title>Material examined.</title><p>1♀2♂♂, China, Tibet Autonomous Region, Nyingchi City, Medog County, Medog Town, 27.VII.2014, Tingjing Li.</p><!--PageBreak--></tp:treatment-sec><tp:treatment-sec sec-type="diagnosis"><title>Diagnosis.</title><p>A basal band of clypeus ferruginous (Fig. <xref ref-type="fig" rid="F6">39</xref>), with moderate punctures, its width more than length; anterior surface of pronotum almost vertical, with few small punctures, median foveae small and V-shaped, a few short transverse carinae above median foveae, pronotal carina interrupted medially (Fig. <xref ref-type="fig" rid="F6">40</xref>); propodeal shelf almost obsolete, propodeal concavity with a long median longitudinal carina (Fig. <xref ref-type="fig" rid="F6">43</xref>); punctures on apex of metasomal tergum II strongly dense, deep and irregular (Fig. <xref ref-type="fig" rid="F6">44</xref>); and sternum II with a long median longitudinal furrow basally (Fig. <xref ref-type="fig" rid="F6">42</xref>); male genitalia as in Fig. <xref ref-type="fig" rid="F6">38</xref>, volsella with rounded apically, penis valve rounded apically.</p></tp:treatment-sec><tp:treatment-sec sec-type="distribution"><title>Distribution.</title><p>China (new record: Tibet), Bhutan.</p><!--PageBreak--></tp:treatment-sec><tp:treatment-sec><!--Section generated to contain objects referenced in tp:taxon-treatment.--><fig id="F6" position="float" orientation="portrait"><label>Figures 37–45.</label><caption><p>
          <italic><tp:taxon-name><tp:taxon-name-part taxon-name-part-type="genus">Stenodynerus</tp:taxon-name-part> <tp:taxon-name-part taxon-name-part-type="species">baronii</tp:taxon-name-part></tp:taxon-name></italic>, <bold>45</bold> <italic><tp:taxon-name><tp:taxon-name-part taxon-name-part-type="genus">Stenodynerus</tp:taxon-name-part> <tp:taxon-name-part taxon-name-part-type="species">similibaronii</tp:taxon-name-part></tp:taxon-name></italic>. <bold>37, 39–40, 42–45</bold> female, <bold>38, 41</bold> male <bold>37</bold> habitus (dorsal view) <bold>38</bold> genitalia (ventral view) <bold>39</bold> clypeus <bold>40</bold> anterior surface of pronotum <bold>41</bold> volsella (ventral view) <bold>42</bold> metasomal (ventral view) <bold>43</bold> metanotum and propodeum <bold>44</bold> apex of metasomal tergum II <bold>45</bold> apex of metasomal tergum II.</p></caption><graphic xmlns:xlink="http://www.w3.org/1999/xlink" xlink:href="zookeys-595-017-g006.jpg" position="float" orientation="portrait" xlink:type="simple" id="oo_90914.jpg"/></fig></tp:treatment-sec></tp:taxon-treatment>
