# Supplementary material for: A taxonomic account of the genus Stenodynerus from China, with descriptions of five new species (Hymenoptera, Vespidae, Eumeninae)
Source: Zookeys. 2016 Jun 2;(595):17–48. doi: 10.3897/zookeys.595.7734 (PMC4926689; doi:10.3897/zookeys.595.7734)
Supplement: XML Treatment for Stenodynerus bluethgeni [file zookeys.595.7734-treatment8.xml]

<!DOCTYPE tp:taxon-treatment
  PUBLIC "-//TaxonX//DTD Taxonomic Treatment Publishing DTD v0 20100105//EN" "tax-treatment-NSO.dtd">
<tp:taxon-treatment xmlns:tp="http://www.plazi.org/taxpub"><tp:treatment-meta><kwd-group><label>Taxon classification</label><kwd><named-content content-type="kingdom">Animalia</named-content></kwd><kwd><named-content content-type="order">Hymenoptera</named-content></kwd><kwd><named-content content-type="family">Vespidae</named-content></kwd></kwd-group><mixed-citation publication-type="journal"><person-group><name><surname>Ma</surname><given-names>Zhen-xia</given-names></name><name><surname>Chen</surname><given-names>Bin</given-names></name><name><surname>Li</surname><given-names>Ting-jing</given-names></name></person-group><article-title>A taxonomic account of the genus <italic><tp:taxon-name><tp:taxon-name-part taxon-name-part-type="genus">Stenodynerus</tp:taxon-name-part></tp:taxon-name></italic> from China, with descriptions of five new species (<tp:taxon-name><tp:taxon-name-part taxon-name-part-type="order">Hymenoptera</tp:taxon-name-part></tp:taxon-name>, <tp:taxon-name><tp:taxon-name-part taxon-name-part-type="family">Vespidae</tp:taxon-name-part></tp:taxon-name>, <tp:taxon-name><tp:taxon-name-part taxon-name-part-type="subfamily">Eumeninae</tp:taxon-name-part></tp:taxon-name>)</article-title><source>Zookeys</source><day>2</day><month>6</month><year>2016</year><volume>2016</volume><issue>595</issue><fpage>17</fpage><lpage>48</lpage><pub-id pub-id-type="doi">10.3897/zookeys.595.7734</pub-id></mixed-citation></tp:treatment-meta><tp:nomenclature><tp:taxon-name>
            <tp:taxon-name-part taxon-name-part-type="genus">Stenodynerus</tp:taxon-name-part>
            <tp:taxon-name-part taxon-name-part-type="species">bluethgeni</tp:taxon-name-part>
          </tp:taxon-name><tp:taxon-authority>van der Vecht, 1971</tp:taxon-authority><tp:taxon-status xmlns:xlink="http://www.w3.org/1999/xlink" xlink:type="simple">new record</tp:taxon-status><xref ref-type="fig" rid="F7">Figs 46–50</xref><tp:nomenclature-citation-list><tp:nomenclature-citation><tp:taxon-name>
                <tp:taxon-name-part taxon-name-part-type="genus">Odynerus</tp:taxon-name-part> <tp:taxon-name-part taxon-name-part-type="species">pictus</tp:taxon-name-part></tp:taxon-name><comment>Herrich-Schaeffer, 1839: 13, 32.</comment></tp:nomenclature-citation><tp:nomenclature-citation><tp:taxon-name>
                <tp:taxon-name-part taxon-name-part-type="genus">Odynerus</tp:taxon-name-part> <tp:taxon-name-part taxon-name-part-type="species">dentisquama</tp:taxon-name-part></tp:taxon-name><comment>: <xref ref-type="bibr" rid="B44">Morawitz 1895</xref>: 462.</comment></tp:nomenclature-citation><tp:nomenclature-citation><tp:taxon-name>
                <tp:taxon-name-part taxon-name-part-type="genus">Euodynerus</tp:taxon-name-part> <tp:taxon-name-part taxon-name-part-type="species">dentisquama</tp:taxon-name-part></tp:taxon-name><comment>: <xref ref-type="bibr" rid="B2">Blüthgen 1938</xref> (1937): 281.</comment></tp:nomenclature-citation><tp:nomenclature-citation><tp:taxon-name>
                <tp:taxon-name-part taxon-name-part-type="genus">Nannodynerus</tp:taxon-name-part> <tp:taxon-name-part taxon-name-part-type="species">dentisquama</tp:taxon-name-part></tp:taxon-name><comment>: <xref ref-type="bibr" rid="B4">Blüthgen 1952</xref>: 2; <xref ref-type="bibr" rid="B7">1961</xref>: 107, 111; <xref ref-type="bibr" rid="B8">Blüthgen and Königsmann 1969</xref>: 928.</comment></tp:nomenclature-citation><tp:nomenclature-citation><tp:taxon-name>
                <tp:taxon-name-part taxon-name-part-type="genus">Stenodynerus</tp:taxon-name-part> <tp:taxon-name-part taxon-name-part-type="species">dentisquama</tp:taxon-name-part></tp:taxon-name><comment>: Giordani Soika 1970: 110.</comment></tp:nomenclature-citation><tp:nomenclature-citation><tp:taxon-name>
                <tp:taxon-name-part taxon-name-part-type="genus">Stenodynerus</tp:taxon-name-part> <tp:taxon-name-part taxon-name-part-type="species">bluethgeni</tp:taxon-name-part></tp:taxon-name><comment>van der Vecht, 1971: 131; <xref ref-type="bibr" rid="B52">van der Vecht and Fischer 1972</xref>: 65; <xref ref-type="bibr" rid="B28">Gusenleitner 1981</xref>: 217, 221.</comment></tp:nomenclature-citation></tp:nomenclature-citation-list></tp:nomenclature><tp:treatment-sec sec-type="material"><title>Material examined.</title><p>3♀♀1♂, China, Shaanxi Prov., Ankang City, Jianming Town, 16.VIII.2012, Xin Zhou &amp; Cheng Yang; 1♀, China, Jilin Prov., Yanji City, Xiaoying Town, Mingzhu Village, 3.VII.2012, Ju You &amp; Yuan Bai.</p></tp:treatment-sec><tp:treatment-sec sec-type="diagnosis"><title>Diagnosis.</title><p>Body with pale yellow spots (Figs <xref ref-type="fig" rid="F7">46–50</xref>). Cephalic fovea distinct, width less than the distance between posterior ocelli; clypeus black, medially convex (Fig. <xref ref-type="fig" rid="F7">46</xref>); anterior surface of pronotum almost vertical, with a few small punctures, median foveae V-shaped, pronotal carina complete (Fig. <xref ref-type="fig" rid="F7">48</xref>); propodeal shelf absent, propodeal concavity with a very short median longitudinal carina (Fig. <xref ref-type="fig" rid="F7">47</xref>); metasomal tergum II with very small and shallow punctures, without a distinct apical lamella (Fig. <xref ref-type="fig" rid="F7">50</xref>); sternum II black except lateral surface, without a median longitudinal furrow basally, and its anterior surface sloping (Fig. <xref ref-type="fig" rid="F7">49</xref>).</p></tp:treatment-sec><tp:treatment-sec sec-type="distribution"><title>Distribution.</title><p>China (new record: Jilin, Shaanxi), Netherlands, Belgium, Germany, France, Spain, Italy, Switzerland, Austria, Hungary, Czechoslovakia, Belarus, Russia, Serbia, Bulgaria, Albania, Greece, Cyprus, Turkey, Iran.</p></tp:treatment-sec><tp:treatment-sec><!--Section generated to contain objects referenced in tp:taxon-treatment.--><fig id="F7" position="float" orientation="portrait"><label>Figures 46–50.</label><caption><p>Female of <italic><tp:taxon-name><tp:taxon-name-part taxon-name-part-type="genus">Stenodynerus</tp:taxon-name-part> <tp:taxon-name-part taxon-name-part-type="species">bluethgeni</tp:taxon-name-part></tp:taxon-name></italic>. <bold>46</bold> clypeus <bold>47</bold> metanotum and propodeum <bold>48</bold> anterior surface of pronotum <bold>49</bold> metasomal (ventral view) <bold>50</bold> metasomal (dorsal view).</p></caption><graphic xmlns:xlink="http://www.w3.org/1999/xlink" xlink:href="zookeys-595-017-g007.jpg" position="float" orientation="portrait" xlink:type="simple" id="oo_90915.jpg"/></fig></tp:treatment-sec><ref-list><ref id="B44"><mixed-citation xmlns:xlink="http://www.w3.org/1999/xlink" xlink:type="simple">
          <person-group><name name-style="western"><surname>Morawitz</surname></name></person-group> (<year>1895</year>) <article-title>Materialien zu einer Vespidenfauna des Russischen Reiches.</article-title> <source>Horae Societatis Entomologicae Rossicae</source> <volume>29</volume>: <fpage>407</fpage>–<lpage>493</lpage>.</mixed-citation></ref><ref id="B2"><mixed-citation xmlns:xlink="http://www.w3.org/1999/xlink" xlink:type="simple">
          <person-group><name name-style="western"><surname>Blüthgen</surname><given-names>P</given-names></name></person-group> (<year>1938</year>) <article-title>Systematisches Verzeichnis der Faltenwespen Mitteleuropas, Skandinaviens und Englands.</article-title> <source>Konowia, Vienna</source> <volume>16</volume>: <fpage>270</fpage>–<lpage>295</lpage>.</mixed-citation></ref><ref id="B4"><mixed-citation xmlns:xlink="http://www.w3.org/1999/xlink" xlink:type="simple">
          <person-group><name name-style="western"><surname>Blüthgen</surname><given-names>P</given-names></name></person-group> (<year>1952</year>) <article-title>Weitere neue oder bemerkenswerte palaarktische Faltenwespen aus der Zoologischen Staatssammlung in Munchen (<tp:taxon-name><tp:taxon-name-part taxon-name-part-type="order">Hymenoptera</tp:taxon-name-part></tp:taxon-name>: <tp:taxon-name><tp:taxon-name-part taxon-name-part-type="family">Eumenidae</tp:taxon-name-part></tp:taxon-name>, <tp:taxon-name><tp:taxon-name-part taxon-name-part-type="family">Masaridae</tp:taxon-name-part></tp:taxon-name>).</article-title> <source>Mitteilungen der Muenchener Entomologischen Gesellschaft</source> <volume>42</volume>: <fpage>1</fpage>–<lpage>19</lpage>.</mixed-citation></ref><ref id="B7"><mixed-citation xmlns:xlink="http://www.w3.org/1999/xlink" xlink:type="simple">
          <person-group><name name-style="western"><surname>Blüthgen</surname><given-names>P</given-names></name></person-group> (<year>1961</year>) <article-title>Die Faltenwespen Mitteleuropas.</article-title> <source>Abhandlungen der Deutschen Akademie der Wissenschaften zu Berlin, Klasse für Chemie, Geologie und Biologie</source> <volume>2</volume>: <fpage>1</fpage>–<lpage>252</lpage>.</mixed-citation></ref><ref id="B8"><mixed-citation xmlns:xlink="http://www.w3.org/1999/xlink" xlink:type="simple">
          <person-group><name name-style="western"><surname>Blüthgen</surname><given-names>P</given-names></name><name name-style="western"><surname>Konigsmann</surname><given-names>E</given-names></name></person-group> (<year>1969</year>) <article-title>Ergebnisse der Albanien-Expedition 1961 des Deutschen Entomologischen Institutes. 79. Beitrag, <tp:taxon-name><tp:taxon-name-part taxon-name-part-type="order">Hymenoptera</tp:taxon-name-part></tp:taxon-name>: <tp:taxon-name><tp:taxon-name-part taxon-name-part-type="family">Vespidae</tp:taxon-name-part></tp:taxon-name>, <tp:taxon-name><tp:taxon-name-part taxon-name-part-type="family">Eumenidae</tp:taxon-name-part></tp:taxon-name>, <tp:taxon-name><tp:taxon-name-part taxon-name-part-type="family">Masaridae</tp:taxon-name-part></tp:taxon-name>.</article-title> <source>Beiträge zur Entomologie, Berlin</source> <volume>19</volume>: <fpage>917</fpage>–<lpage>935</lpage>.</mixed-citation></ref><ref id="B52"><mixed-citation xmlns:xlink="http://www.w3.org/1999/xlink" xlink:type="simple">
          <person-group><name name-style="western"><surname>van der Vecht</surname><given-names>J</given-names></name><name name-style="western"><surname>Fischer</surname><given-names>FCJ</given-names></name></person-group> (<year>1972</year>) <article-title>Palaearctic <tp:taxon-name><tp:taxon-name-part taxon-name-part-type="family">Eumenidae</tp:taxon-name-part></tp:taxon-name>.</article-title> <source>Hymenopterum Catalogus</source> (<edition>nova editio</edition>) <volume>8</volume>: <fpage>1</fpage>–<lpage>199</lpage>.</mixed-citation></ref><ref id="B28"><mixed-citation xmlns:xlink="http://www.w3.org/1999/xlink" xlink:type="simple">
          <person-group><name name-style="western"><surname>Gusenleitner</surname><given-names>J</given-names></name></person-group> (<year>1981</year>) <article-title>Revision der palaarktischen <italic><tp:taxon-name><tp:taxon-name-part taxon-name-part-type="genus">Stenodynerus</tp:taxon-name-part></tp:taxon-name></italic>-Arten (<tp:taxon-name><tp:taxon-name-part taxon-name-part-type="order">Hymenoptera</tp:taxon-name-part></tp:taxon-name>: <tp:taxon-name><tp:taxon-name-part taxon-name-part-type="family">Eumenidae</tp:taxon-name-part></tp:taxon-name>).</article-title> <source>Polskie Pismo Entomologiczne</source> <volume>51</volume>(<issue>2</issue>): <fpage>209</fpage>–<lpage>305</lpage>.</mixed-citation></ref></ref-list></tp:taxon-treatment>
