# Supplementary material for: A taxonomic account of the genus Stenodynerus from China, with descriptions of five new species (Hymenoptera, Vespidae, Eumeninae)
Source: Zookeys. 2016 Jun 2;(595):17–48. doi: 10.3897/zookeys.595.7734 (PMC4926689; doi:10.3897/zookeys.595.7734)
Supplement: XML Treatment for Stenodynerus pullus [file zookeys.595.7734-treatment10.xml]

<!DOCTYPE tp:taxon-treatment
  PUBLIC "-//TaxonX//DTD Taxonomic Treatment Publishing DTD v0 20100105//EN" "tax-treatment-NSO.dtd">
<tp:taxon-treatment xmlns:tp="http://www.plazi.org/taxpub"><tp:treatment-meta><kwd-group><label>Taxon classification</label><kwd><named-content content-type="kingdom">Animalia</named-content></kwd><kwd><named-content content-type="order">Hymenoptera</named-content></kwd><kwd><named-content content-type="family">Vespidae</named-content></kwd></kwd-group><mixed-citation publication-type="journal"><person-group><name><surname>Ma</surname><given-names>Zhen-xia</given-names></name><name><surname>Chen</surname><given-names>Bin</given-names></name><name><surname>Li</surname><given-names>Ting-jing</given-names></name></person-group><article-title>A taxonomic account of the genus <italic><tp:taxon-name><tp:taxon-name-part taxon-name-part-type="genus">Stenodynerus</tp:taxon-name-part></tp:taxon-name></italic> from China, with descriptions of five new species (<tp:taxon-name><tp:taxon-name-part taxon-name-part-type="order">Hymenoptera</tp:taxon-name-part></tp:taxon-name>, <tp:taxon-name><tp:taxon-name-part taxon-name-part-type="family">Vespidae</tp:taxon-name-part></tp:taxon-name>, <tp:taxon-name><tp:taxon-name-part taxon-name-part-type="subfamily">Eumeninae</tp:taxon-name-part></tp:taxon-name>)</article-title><source>Zookeys</source><day>2</day><month>6</month><year>2016</year><volume>2016</volume><issue>595</issue><fpage>17</fpage><lpage>48</lpage><pub-id pub-id-type="doi">10.3897/zookeys.595.7734</pub-id></mixed-citation></tp:treatment-meta><tp:nomenclature><tp:taxon-name>
            <tp:taxon-name-part taxon-name-part-type="genus">Stenodynerus</tp:taxon-name-part>
            <tp:taxon-name-part taxon-name-part-type="species">pullus</tp:taxon-name-part>
          </tp:taxon-name><tp:taxon-authority>Gusenleitner, 1981</tp:taxon-authority><tp:taxon-status xmlns:xlink="http://www.w3.org/1999/xlink" xlink:type="simple">new record</tp:taxon-status><xref ref-type="fig" rid="F9">Figs 56–59</xref><!--PageBreak--><tp:nomenclature-citation-list><tp:nomenclature-citation><tp:taxon-name>
                <tp:taxon-name-part taxon-name-part-type="genus">Stenodynerus</tp:taxon-name-part> <tp:taxon-name-part taxon-name-part-type="species">pullus</tp:taxon-name-part></tp:taxon-name><comment>Gusenleitner, 1981: 209, 220, 246; <xref ref-type="bibr" rid="B37">Kim 1999</xref>: 348, 352; <xref ref-type="bibr" rid="B38">Kim and Yamane 2004</xref>: 240, 260–262.</comment></tp:nomenclature-citation></tp:nomenclature-citation-list></tp:nomenclature><tp:treatment-sec sec-type="material"><title>Material examined.</title><p>2♀♀, China, Inner Mongolia Autonomous Region, Helan Mountain, Gulabenxiaosong Hills, 30.VII.2010, Zejian Li &amp; Junzhe Xue; 1♂, China, Inner Mongolia Autonomous Region, Helan Mountain, Shuimogou, 27.VII.2010, Fangzhou Ma.</p><!--PageBreak--><!--PageBreak--></tp:treatment-sec><tp:treatment-sec sec-type="diagnosis"><title>Diagnosis.</title><p>Cephalic fovea obsolete; clypeus black, medially convex, with small punctures (Fig. <xref ref-type="fig" rid="F9">56</xref>); pronotal dorsum with a pair of spots, anterior surface almost vertical, with a few small punctures, median foveae V-shaped, pronotal carina complete (Fig. <xref ref-type="fig" rid="F9">57</xref>); propodeum without shelf, propodeal concavity with a very short median longitudinal carina; metasomal tergum II without a distinct apical lamella (Fig. <xref ref-type="fig" rid="F9">59</xref>); sternum II with a very short median longitudinal furrow basally, and its anterior surface sloping (Fig. <xref ref-type="fig" rid="F9">58</xref>).</p></tp:treatment-sec><tp:treatment-sec sec-type="distribution"><title>Distribution.</title><p>China (new record: Inner Mongolia), Turkey, Russia, Mongolia, Korea.</p></tp:treatment-sec><tp:treatment-sec><!--Section generated to contain objects referenced in tp:taxon-treatment.--><fig id="F9" position="float" orientation="portrait"><label>Figures 56–59.</label><caption><p>Female of <italic><tp:taxon-name><tp:taxon-name-part taxon-name-part-type="genus">Stenodynerus</tp:taxon-name-part> <tp:taxon-name-part taxon-name-part-type="species">pullus</tp:taxon-name-part></tp:taxon-name></italic>. <bold>56</bold> clypeus <bold>57</bold> anterior surface of pronotum <bold>58</bold> metasomal (ventral view) <bold>59</bold> metasomal (dorsal view).</p></caption><graphic xmlns:xlink="http://www.w3.org/1999/xlink" xlink:href="zookeys-595-017-g009.jpg" position="float" orientation="portrait" xlink:type="simple" id="oo_90917.jpg"/></fig></tp:treatment-sec><ref-list><ref id="B37"><mixed-citation xmlns:xlink="http://www.w3.org/1999/xlink" xlink:type="simple">
          <person-group><name name-style="western"><surname>Kim</surname><given-names>JK</given-names></name></person-group> (<year>1999</year>) <article-title>Taxonomic review of the genus <italic><tp:taxon-name><tp:taxon-name-part taxon-name-part-type="genus">Stenodynerus</tp:taxon-name-part></tp:taxon-name></italic> Saussure (<tp:taxon-name><tp:taxon-name-part taxon-name-part-type="order">Hymenoptera</tp:taxon-name-part></tp:taxon-name>: <tp:taxon-name><tp:taxon-name-part taxon-name-part-type="family">Vespidae</tp:taxon-name-part></tp:taxon-name>: <tp:taxon-name><tp:taxon-name-part taxon-name-part-type="subfamily">Eumeninae</tp:taxon-name-part></tp:taxon-name>) with description of a new species in Korea.</article-title> <source>Korean Journal of Biological Sciences</source> <volume>3</volume>(<issue>4</issue>): <fpage>347</fpage>–<lpage>354</lpage>. doi: <ext-link xlink:type="simple" ext-link-type="doi" xlink:href="10.1080/12265071.1999.9647506">10.1080/12265071.1999.9647506</ext-link></mixed-citation></ref><ref id="B38"><mixed-citation xmlns:xlink="http://www.w3.org/1999/xlink" xlink:type="simple">
          <person-group><name name-style="western"><surname>Kim</surname><given-names>JK</given-names></name><name name-style="western"><surname>Yamane</surname><given-names>S</given-names></name></person-group> (<year>2004</year>) <article-title>Revision of the genus <italic><tp:taxon-name><tp:taxon-name-part taxon-name-part-type="genus">Stenodynerus</tp:taxon-name-part></tp:taxon-name></italic> Saussure (<tp:taxon-name><tp:taxon-name-part taxon-name-part-type="order">Hymenoptera</tp:taxon-name-part></tp:taxon-name>: <tp:taxon-name><tp:taxon-name-part taxon-name-part-type="family">Vespidae</tp:taxon-name-part></tp:taxon-name>: <tp:taxon-name><tp:taxon-name-part taxon-name-part-type="subfamily">Eumeninae</tp:taxon-name-part></tp:taxon-name>) in the Far East, with descriptions of a new species and a new subspecies from Taiwan.</article-title> <source>Japanese Journal of Systematic Entomology</source> <volume>10</volume>(<issue>2</issue>): <fpage>235</fpage>–<lpage>264</lpage>.</mixed-citation></ref></ref-list></tp:taxon-treatment>
