# Supplementary material for: A taxonomic account of the genus Stenodynerus from China, with descriptions of five new species (Hymenoptera, Vespidae, Eumeninae)
Source: Zookeys. 2016 Jun 2;(595):17–48. doi: 10.3897/zookeys.595.7734 (PMC4926689; doi:10.3897/zookeys.595.7734)
Supplement: XML Treatment for Stenodynerus chinensis chinensis [file zookeys.595.7734-treatment12.xml]

<!DOCTYPE tp:taxon-treatment
  PUBLIC "-//TaxonX//DTD Taxonomic Treatment Publishing DTD v0 20100105//EN" "tax-treatment-NSO.dtd">
<tp:taxon-treatment xmlns:tp="http://www.plazi.org/taxpub"><tp:treatment-meta><kwd-group><label>Taxon classification</label><kwd><named-content content-type="kingdom">Animalia</named-content></kwd><kwd><named-content content-type="order">Hymenoptera</named-content></kwd><kwd><named-content content-type="family">Vespidae</named-content></kwd></kwd-group><mixed-citation publication-type="journal"><person-group><name><surname>Ma</surname><given-names>Zhen-xia</given-names></name><name><surname>Chen</surname><given-names>Bin</given-names></name><name><surname>Li</surname><given-names>Ting-jing</given-names></name></person-group><article-title>A taxonomic account of the genus <italic><tp:taxon-name><tp:taxon-name-part taxon-name-part-type="genus">Stenodynerus</tp:taxon-name-part></tp:taxon-name></italic> from China, with descriptions of five new species (<tp:taxon-name><tp:taxon-name-part taxon-name-part-type="order">Hymenoptera</tp:taxon-name-part></tp:taxon-name>, <tp:taxon-name><tp:taxon-name-part taxon-name-part-type="family">Vespidae</tp:taxon-name-part></tp:taxon-name>, <tp:taxon-name><tp:taxon-name-part taxon-name-part-type="subfamily">Eumeninae</tp:taxon-name-part></tp:taxon-name>)</article-title><source>Zookeys</source><day>2</day><month>6</month><year>2016</year><volume>2016</volume><issue>595</issue><fpage>17</fpage><lpage>48</lpage><pub-id pub-id-type="doi">10.3897/zookeys.595.7734</pub-id></mixed-citation></tp:treatment-meta><tp:nomenclature><tp:taxon-name>
            <tp:taxon-name-part taxon-name-part-type="genus">Stenodynerus</tp:taxon-name-part>
            <tp:taxon-name-part taxon-name-part-type="species">chinensis</tp:taxon-name-part>
            <tp:taxon-name-part taxon-name-part-type="subspecies">chinensis</tp:taxon-name-part>
          </tp:taxon-name><tp:taxon-authority>(de Saussure, 1863)</tp:taxon-authority><xref ref-type="fig" rid="F11">Figs 63–68</xref><tp:nomenclature-citation-list><tp:nomenclature-citation><tp:taxon-name>
                <tp:taxon-name-part taxon-name-part-type="genus">Odynerus</tp:taxon-name-part> <tp:taxon-name-part taxon-name-part-type="species">chinensis</tp:taxon-name-part></tp:taxon-name><comment>de Saussure, 1863: 230; von <xref ref-type="bibr" rid="B48">Schulthess 1934</xref>: 91; <xref ref-type="bibr" rid="B50">van der Vecht 1967</xref>: 32; <xref ref-type="bibr" rid="B45">Opinion 1970</xref>: 187, 189–191.</comment></tp:nomenclature-citation><tp:nomenclature-citation><tp:taxon-name>
                <tp:taxon-name-part taxon-name-part-type="genus">Stenodynerus</tp:taxon-name-part> <tp:taxon-name-part taxon-name-part-type="species">chinensis</tp:taxon-name-part></tp:taxon-name><comment>: <xref ref-type="bibr" rid="B52">van der Vecht and Fischer 1972</xref>: 65; <xref ref-type="bibr" rid="B17">Giordani Soika 1972</xref>: 105; <xref ref-type="bibr" rid="B28">Gusenleitner 1981</xref>: 220, 289; <xref ref-type="bibr" rid="B42">Li 1985</xref>: 138; Yamane and Gusenleitner 1996: 43-44.</comment></tp:nomenclature-citation><tp:nomenclature-citation><tp:taxon-name>
                <tp:taxon-name-part taxon-name-part-type="genus">Stenodynerus</tp:taxon-name-part> <tp:taxon-name-part taxon-name-part-type="species">chinensis</tp:taxon-name-part> <tp:taxon-name-part taxon-name-part-type="subspecies">chinensis</tp:taxon-name-part></tp:taxon-name><comment>: <xref ref-type="bibr" rid="B26">Giordani Soika 1986</xref>: 124; <xref ref-type="bibr" rid="B38">Kim and Yamane 2004</xref>: 239, 256-257.</comment></tp:nomenclature-citation></tp:nomenclature-citation-list></tp:nomenclature><tp:treatment-sec sec-type="material"><title>Material examined.</title><p>2♀♀, China, Henan Prov., Sanmenxia City, Lushi County, Wulichuan Town, 9.VIII.2012, Ju You &amp; Yuan Bai; 4♀♀, China, Henan Prov., NanYang City, Yuanyang County, Sangping Town, Huangsha Village; 5♀♀1♂, China, Shaanxi Prov., Ankang City, Langao County, Huanli Town, 7.VIII.2015, Zhenxia Ma &amp; Yan Peng; 2♀♀3♂♂, China, Shaanxi Prov., Ankang City, Zhenping County, Zengjia Town, 10.VIII.2015, Zhenxia Ma &amp; Yan Peng; 4♀♀2♂♂, China, Shaanxi Prov., Weinan City, Hua County, Jindui Village 7.VIII.2012, Xin Zhou &amp; Cheng Yang; 3♀♀1♂, China, Shaanxi Prov., Baoji City, Mei County, Huaiya Town, 16.VIII.2015, Zhenxia Ma &amp; Yan Peng; 1♀4♂♂, China, Shannxi Prov., Xian City, Hongqing Town, 19.VIII.2015, Zhenxia Ma &amp; Yan Peng; 7♀♀1♂, China, Shaanxi Prov., Baoji City, Mei County, Jinqu Town, 14.VIII.2015, Zhenxia Ma &amp; Lingquan Zeng; 14♀♀7♂♂, China, Shaanxi Prov., Baoji City, Mei County, Qinghua Town, Jinjiazhuang Village, 15.VIII.2015, Zhenxia Ma &amp; Yan Peng; 8♀♀18♂♂, China, Sichuan Prov., Leshan City, Emeishan County, Huangwan Town, Miaoergang Village, 10.VIII.2011, Tingjing Li; 3♀♀1♂, China, Sichuan Prov., Leshan City, Emeishan County, Longchi Town, Longchi Village, 12.VIII.2011, Tingjing Li &amp; Zhenhu Wu; 3♀♀3♂♂, China, Sichuan Prov., Leshan City, Emeishan County, Zhanggou Village, 8.VIII.2011, Tingjing Li; 12♀♀3♂♂, China, Sichuan Prov., Chongzhou City, Tianshun Village, 17.VIII.2011, Tingjing Li &amp; Zhenhu Wu; 2♀♀1♂, China, Sichuan Prov., Leshan City, Emeishan County, Dawei Town, 13.VIII.2011, Tingjing Li; 4♀♀3♂♂, China, Chongqing Municipality, Youyang County, Banqiao Town, Shuangqiao Village, 26.VIII.2012, Cheng Yang; 6♀♀3♂♂, China, Chongqing Municipality, Jiangjin, Heiwan Village, 23.VI.2012, Xin Zhou; 1♀2♂♂, China, Chongqing Municipality, Liangping County, Bishan Town, Xinyuan Village, 5.IX.2014, Chunfa Chen; 1♀2♂♂, China, Chongqing Municipality, Chengkou County, Bashan Town, Lianmen Village, 7.VIII.2015, Tingjing Li &amp; Chunfa Chen; 1♀2♂♂, China, Chongqing Municipality, Chengkou County, Xianyi Town, Shuangqiao Village, 4.VIII.2015, Tingjing Li &amp; Chunfa Chen; 3♀♀2♂♂, China, Chongqing Municipality, University Town, Xiyongtuanjie, 5.VII.2011, Xin Zhou; 7♀♀11♂♂, China, Chongqing Municipality, Chongqing Normal University, 10.VII.2015, Tingjing Li &amp; Zhenxia Ma; 3♂♂, China, Guizhou Prov., Kaili City, Leishan County, Fangxiang Town, Pingxiang Village, 24.VI.2015, Tingjing Li &amp; Yan Peng.</p><!--PageBreak--></tp:treatment-sec><tp:treatment-sec sec-type="diagnosis"><title>Diagnosis.</title><p>Almost whole body covered with large and dense punctures, strongly sculptured (Fig. <xref ref-type="fig" rid="F11">63</xref>). Cephalic fovea small and shallow, width less than the distance between posterior ocelli; basal half of clypeus yellow, with sparse punctures (Fig. <xref ref-type="fig" rid="F11">64</xref>); anterior surface of pronotum sloping, with distinct and strong punctures, median foveae V-shaped (Fig. <xref ref-type="fig" rid="F11">65</xref>); propodeal shelf weak, posterior surface concave, with a median longitudinal carina in lower half (Fig. <xref ref-type="fig" rid="F11">66</xref>); metasomal tergum II without a distinct apical lamella, apex with deep punctures (Fig. <xref ref-type="fig" rid="F11">67</xref>); sternum II with a long median longitudinal furrow basally, and its anterior surface sloping (Fig. <xref ref-type="fig" rid="F11">68</xref>).</p><!--PageBreak--></tp:treatment-sec><tp:treatment-sec sec-type="distribution"><title>Distribution.</title><p>China (Hebei, Sichuan; Shannxi, Henan, Yunnan, Chongqing, Guizhou, Taiwan).</p></tp:treatment-sec><tp:treatment-sec><!--Section generated to contain objects referenced in tp:taxon-treatment.--><fig id="F11" position="float" orientation="portrait"><label>Figures 63–68.</label><caption><p>Female of <italic><tp:taxon-name><tp:taxon-name-part taxon-name-part-type="genus">Stenodynerus</tp:taxon-name-part> <tp:taxon-name-part taxon-name-part-type="species">chinensis</tp:taxon-name-part> <tp:taxon-name-part taxon-name-part-type="subspecies">chinensis</tp:taxon-name-part></tp:taxon-name></italic>. <bold>63</bold> habitus (dorsal view) <bold>64</bold> clypeus <bold>65</bold> anterior surface of pronotum <bold>66</bold> metanotum and propodeum <bold>67</bold> apex of metasomal tergum II <bold>68</bold> metasomal (ventral view).</p></caption><graphic xmlns:xlink="http://www.w3.org/1999/xlink" xlink:href="zookeys-595-017-g011.jpg" position="float" orientation="portrait" xlink:type="simple" id="oo_90919.jpg"/></fig></tp:treatment-sec><ref-list><ref id="B48"><mixed-citation xmlns:xlink="http://www.w3.org/1999/xlink" xlink:type="simple">
          <person-group><name name-style="western"><surname>Schulthess</surname><given-names>A</given-names></name></person-group> (<year>1934</year>) <article-title>Zur kenntnis der <italic><tp:taxon-name><tp:taxon-name-part taxon-name-part-type="genus">Odynerus</tp:taxon-name-part></tp:taxon-name></italic>–Arten der Japaischen subregion.</article-title> <source>Arbeiten über morphologische und taxonomische Entomologie aus Berlin-Dahlem</source> <volume>1</volume>: <fpage>66</fpage>–<lpage>103</lpage>.</mixed-citation></ref><ref id="B50"><mixed-citation xmlns:xlink="http://www.w3.org/1999/xlink" xlink:type="simple">
          <person-group><name name-style="western"><surname>van der Vecht</surname><given-names>J</given-names></name></person-group> (<year>1967</year>) <article-title>The status of certain genus-group names in the <tp:taxon-name><tp:taxon-name-part taxon-name-part-type="family">Eumenidae</tp:taxon-name-part></tp:taxon-name> (<tp:taxon-name><tp:taxon-name-part taxon-name-part-type="order">Hymenoptera</tp:taxon-name-part></tp:taxon-name>: <tp:taxon-name><tp:taxon-name-part taxon-name-part-type="superfamily">Vespoidea</tp:taxon-name-part></tp:taxon-name>) Z.N.(S.) 1689.</article-title> <source>Bulletin of Zoological Nomenclature</source> <volume>24</volume>: <fpage>27</fpage>–<lpage>33</lpage>. doi: <ext-link xlink:type="simple" ext-link-type="doi" xlink:href="10.5962/bhl.part.15358">10.5962/bhl.part.15358</ext-link></mixed-citation></ref><ref id="B45"><mixed-citation xmlns:xlink="http://www.w3.org/1999/xlink" xlink:type="simple">
          <institution xlink:type="simple">Opinion</institution> (<year>1970</year>) <article-title><tp:taxon-name><tp:taxon-name-part taxon-name-part-type="family">Eumenidae</tp:taxon-name-part></tp:taxon-name> names of Saussure (<tp:taxon-name><tp:taxon-name-part taxon-name-part-type="order">Hymenoptera</tp:taxon-name-part></tp:taxon-name>): grant of availability to certain names proposed for secondary divisions of genera.</article-title> <source>Bulletin of Zoological Nomenclature</source> <volume>26</volume>: <fpage>187</fpage>–<lpage>191</lpage>.</mixed-citation></ref><ref id="B52"><mixed-citation xmlns:xlink="http://www.w3.org/1999/xlink" xlink:type="simple">
          <person-group><name name-style="western"><surname>van der Vecht</surname><given-names>J</given-names></name><name name-style="western"><surname>Fischer</surname><given-names>FCJ</given-names></name></person-group> (<year>1972</year>) <article-title>Palaearctic <tp:taxon-name><tp:taxon-name-part taxon-name-part-type="family">Eumenidae</tp:taxon-name-part></tp:taxon-name>.</article-title> <source>Hymenopterum Catalogus</source> (<edition>nova editio</edition>) <volume>8</volume>: <fpage>1</fpage>–<lpage>199</lpage>.</mixed-citation></ref><ref id="B17"><mixed-citation xmlns:xlink="http://www.w3.org/1999/xlink" xlink:type="simple">
          <person-group><name name-style="western"><surname>Giordani Soika</surname><given-names>A</given-names></name></person-group> (<year>1972</year>) <article-title>Notulae vespidologicae 32. Nuovi Eumenidi indomalesi.</article-title> <source>Bollettino della Societa Entomologica Italiana</source> <volume>104</volume>: <fpage>99</fpage>–<lpage>110</lpage>.</mixed-citation></ref><ref id="B28"><mixed-citation xmlns:xlink="http://www.w3.org/1999/xlink" xlink:type="simple">
          <person-group><name name-style="western"><surname>Gusenleitner</surname><given-names>J</given-names></name></person-group> (<year>1981</year>) <article-title>Revision der palaarktischen <italic><tp:taxon-name><tp:taxon-name-part taxon-name-part-type="genus">Stenodynerus</tp:taxon-name-part></tp:taxon-name></italic>-Arten (<tp:taxon-name><tp:taxon-name-part taxon-name-part-type="order">Hymenoptera</tp:taxon-name-part></tp:taxon-name>: <tp:taxon-name><tp:taxon-name-part taxon-name-part-type="family">Eumenidae</tp:taxon-name-part></tp:taxon-name>).</article-title> <source>Polskie Pismo Entomologiczne</source> <volume>51</volume>(<issue>2</issue>): <fpage>209</fpage>–<lpage>305</lpage>.</mixed-citation></ref><ref id="B42"><mixed-citation xmlns:xlink="http://www.w3.org/1999/xlink" xlink:type="simple">
          <person-group><name name-style="western"><surname>Li</surname><given-names>Ts</given-names></name></person-group> (<year>1985</year>) <article-title>Economic insect fauna of China. Fasc. 30. <tp:taxon-name><tp:taxon-name-part taxon-name-part-type="order">Hymenoptera</tp:taxon-name-part></tp:taxon-name>: <tp:taxon-name><tp:taxon-name-part taxon-name-part-type="superfamily">Vespoidea</tp:taxon-name-part></tp:taxon-name>.</article-title> <source>Economic Insect Fauna of China</source>, <publisher-name>Science Press</publisher-name>, <publisher-loc>Beijing, China</publisher-loc>, <size units="page">i–vii, 1–159</size>.</mixed-citation></ref><ref id="B26"><mixed-citation xmlns:xlink="http://www.w3.org/1999/xlink" xlink:type="simple">
          <person-group><name name-style="western"><surname>Giordani Soika</surname><given-names>A</given-names></name></person-group> (<year>1986</year>) <article-title>Eumenidi Paleartici nuovi o poco noti.</article-title> <source>Bollettino del Museo Civico di Storia Naturale di Venezia</source> <volume>35</volume>: <fpage>91</fpage>–<lpage>162</lpage>.</mixed-citation></ref><ref id="B38"><mixed-citation xmlns:xlink="http://www.w3.org/1999/xlink" xlink:type="simple">
          <person-group><name name-style="western"><surname>Kim</surname><given-names>JK</given-names></name><name name-style="western"><surname>Yamane</surname><given-names>S</given-names></name></person-group> (<year>2004</year>) <article-title>Revision of the genus <italic><tp:taxon-name><tp:taxon-name-part taxon-name-part-type="genus">Stenodynerus</tp:taxon-name-part></tp:taxon-name></italic> Saussure (<tp:taxon-name><tp:taxon-name-part taxon-name-part-type="order">Hymenoptera</tp:taxon-name-part></tp:taxon-name>: <tp:taxon-name><tp:taxon-name-part taxon-name-part-type="family">Vespidae</tp:taxon-name-part></tp:taxon-name>: <tp:taxon-name><tp:taxon-name-part taxon-name-part-type="subfamily">Eumeninae</tp:taxon-name-part></tp:taxon-name>) in the Far East, with descriptions of a new species and a new subspecies from Taiwan.</article-title> <source>Japanese Journal of Systematic Entomology</source> <volume>10</volume>(<issue>2</issue>): <fpage>235</fpage>–<lpage>264</lpage>.</mixed-citation></ref></ref-list></tp:taxon-treatment>
