# Supplementary material for: A taxonomic account of the genus Stenodynerus from China, with descriptions of five new species (Hymenoptera, Vespidae, Eumeninae)
Source: Zookeys. 2016 Jun 2;(595):17–48. doi: 10.3897/zookeys.595.7734 (PMC4926689; doi:10.3897/zookeys.595.7734)
Supplement: XML Treatment for Stenodynerus frauenfeldi [file zookeys.595.7734-treatment14.xml]

<!DOCTYPE tp:taxon-treatment
  PUBLIC "-//TaxonX//DTD Taxonomic Treatment Publishing DTD v0 20100105//EN" "tax-treatment-NSO.dtd">
<tp:taxon-treatment xmlns:tp="http://www.plazi.org/taxpub"><tp:treatment-meta><kwd-group><label>Taxon classification</label><kwd><named-content content-type="kingdom">Animalia</named-content></kwd><kwd><named-content content-type="order">Hymenoptera</named-content></kwd><kwd><named-content content-type="family">Vespidae</named-content></kwd></kwd-group><mixed-citation publication-type="journal"><person-group><name><surname>Ma</surname><given-names>Zhen-xia</given-names></name><name><surname>Chen</surname><given-names>Bin</given-names></name><name><surname>Li</surname><given-names>Ting-jing</given-names></name></person-group><article-title>A taxonomic account of the genus <italic><tp:taxon-name><tp:taxon-name-part taxon-name-part-type="genus">Stenodynerus</tp:taxon-name-part></tp:taxon-name></italic> from China, with descriptions of five new species (<tp:taxon-name><tp:taxon-name-part taxon-name-part-type="order">Hymenoptera</tp:taxon-name-part></tp:taxon-name>, <tp:taxon-name><tp:taxon-name-part taxon-name-part-type="family">Vespidae</tp:taxon-name-part></tp:taxon-name>, <tp:taxon-name><tp:taxon-name-part taxon-name-part-type="subfamily">Eumeninae</tp:taxon-name-part></tp:taxon-name>)</article-title><source>Zookeys</source><day>2</day><month>6</month><year>2016</year><volume>2016</volume><issue>595</issue><fpage>17</fpage><lpage>48</lpage><pub-id pub-id-type="doi">10.3897/zookeys.595.7734</pub-id></mixed-citation></tp:treatment-meta><tp:nomenclature><tp:taxon-name>
            <tp:taxon-name-part taxon-name-part-type="genus">Stenodynerus</tp:taxon-name-part>
            <tp:taxon-name-part taxon-name-part-type="species">frauenfeldi</tp:taxon-name-part>
          </tp:taxon-name><tp:taxon-authority>(de Saussure, 1867)</tp:taxon-authority><xref ref-type="fig" rid="F12">Figs 69–72</xref><!--PageBreak--><tp:nomenclature-citation-list><tp:nomenclature-citation><tp:taxon-name>
                <tp:taxon-name-part taxon-name-part-type="genus">Odynerus</tp:taxon-name-part> <tp:taxon-name-part taxon-name-part-type="species">frauenfeldi</tp:taxon-name-part></tp:taxon-name><comment>de Saussure, 1867: 15; von <xref ref-type="bibr" rid="B48">Schulthess 1934</xref>: 91; Yasumatsu 1935: 225.</comment></tp:nomenclature-citation><tp:nomenclature-citation><tp:taxon-name>
                <tp:taxon-name-part taxon-name-part-type="genus">Odynerus</tp:taxon-name-part> <tp:taxon-name-part taxon-name-part-type="species">nigriclypeatus</tp:taxon-name-part></tp:taxon-name><comment>Sonan, 1930: 356; <xref ref-type="bibr" rid="B26">Giordani Soika 1986</xref>: 124.</comment></tp:nomenclature-citation><tp:nomenclature-citation><tp:taxon-name>
                <tp:taxon-name-part taxon-name-part-type="genus">Odynerus</tp:taxon-name-part> <tp:taxon-name-part taxon-name-part-type="species">apiciornatus</tp:taxon-name-part></tp:taxon-name><comment>: <xref ref-type="bibr" rid="B54">Yano 1932</xref>: 309.</comment></tp:nomenclature-citation><tp:nomenclature-citation><tp:taxon-name>
                <tp:taxon-name-part taxon-name-part-type="genus">Stenodynerus</tp:taxon-name-part> <tp:taxon-name-part taxon-name-part-type="species">frauenfeldi</tp:taxon-name-part></tp:taxon-name><comment>: <xref ref-type="bibr" rid="B52">van der Vecht and Fischer 1972</xref>: 67; <xref ref-type="bibr" rid="B17">Giordani Soika 1972</xref>: 105; <xref ref-type="bibr" rid="B26">1986</xref>: 124; <xref ref-type="bibr" rid="B27">1994</xref>: 135, 152; <xref ref-type="bibr" rid="B28">Gusenleitner 1981</xref>: 220, 287; <xref ref-type="bibr" rid="B37">Kim 1999</xref>: 348, 350; <xref ref-type="bibr" rid="B38">Kim and Yamane 2004</xref>: 239, 251–252.</comment></tp:nomenclature-citation></tp:nomenclature-citation-list></tp:nomenclature><tp:treatment-sec sec-type="material"><title>Material examined.</title><p>1♀2♂♂, China, Jilin Prov., Yanji City, Xiaoying Town, 4.VI.2104, Ju You &amp; Yuan Bai; 2♀♀, China, Jilin Prov., Baishan City, Linjiang County, Naozhi Town, 7.VII.2012, Ju You &amp; Yuan Bai; 3♀♀48♂♂, China, Shannxi Prov., Huayin City, Hua Mountain, 5.VIII.2012, Xin Zhou &amp; Ju You; 5♀♀54♂♂, China, Shannxi Prov., Ankang City, Jianming Town, 15.VIII.2012, Xin Zhou &amp; Cheng Yang; 2♀♀3♂♂, China, Shannxi Prov., Shangluo City, Luonan County, Mantoushan, 8.VIII.2012, Ju You &amp; Yuan Bai; 3♂♂, China, Shannxi Prov., Hanzhong City, Liuba County, Jiangkou Town, 18.VIII.2012, Xin Zhou &amp; Cheng Yang; 42♀♀11♂♂, China, Shanxi Prov., Baoji City, Mei County, Jinqu Town, 14.VIII.2015, Zhenxia Ma &amp; Yan Peng; 14♀♀11♂♂, China, Shannxi Prov., Baoji City, Mei County, Qinghua Town, Jinjiazhuang Village, 15.VIII.2015, Zhenxia Ma &amp; Yan Peng; 34♀♀3♂♂, China, Shannxi Prov., Baoji City, Mei County, Huaiya Town, 16.VIII.2015, Zhenxia Ma &amp; Yan Peng; 4♀♀1♂♂, China, Shannxi Prov., Ankang City, Zhenping County, Zengjia Town, 10.VIII.2015, Zhenxia Ma &amp; Yan Peng; 4♂♂, China, Chongqing Municipality, Chengkou County, Xianyi Village, Tingjing Li &amp; Chunfa Chen; 1♀1♂, <!--PageBreak-->China, Guizhou Prov., Tongren City, Jiang kou County, Minxiao Town, 29.VI.2015, Tingjing Li &amp; Yan Peng; 1♀1♂, China, Guizhou Prov., Tongren City, Jiang kou County, Heiwan Villiage, 28.VI.2015, Tingjing Li &amp; Yan Peng; 1♀22♂♂, China, Sichuan Prov., Dazhou City, Chengbei Town, Hongqi Village, 7.VI.2013, Ju You; 3♀♀49♂♂, China, Sichuan Prov., Dazhou City, Chengbei Town, Qingfeng Village, 4.VI.2013, Ju You; 7♀♀19♂♂, China, Sichuan Prov., Dazhou City, Maanshan, 10.VI.2013, Ju You; 3♀♀11♂♂, China, Sichuan Prov., Dazhou City, 8.VI.2013, Ju You; 17♂♂, China, Sichuan Prov., Chengdu City, Dujiangyan, Daguan Town, 16.VIII.2011, Tingjing Li &amp; Yuan Bai; 3♀♀, China, Sichuan Prov., Leshan City, Emeishan County, Gaoqiao Town, Zhanggou Village, 8.VIII.2012, Tingjing Li; 3♀♀2♂♂, China, Sichuan Prov., Chongzhou City, Tianshun Village, 17.VIII.2011, Tingjing Li; 4♀♀8♂♂, China, Jiangxi Prov., Fuzhou City, Lichuan County, Hufang Villiage, 21.VI.2104, Tingjing Li.</p></tp:treatment-sec><tp:treatment-sec sec-type="diagnosis"><title>Diagnosis.</title><p>Body strongly sculptured, with large and strong punctures, and extensive spots (Figs <xref ref-type="fig" rid="F12">69–72</xref>). Cephalic fovea almost obsolete; anterior surface of pronotum vertical, median foveae shallow and slightly U-shaped, a few long parallel transverse carinae above median foveae, pronotal carina complete (Fig. <xref ref-type="fig" rid="F12">69</xref>); propodeal shelf weak (Fig. <xref ref-type="fig" rid="F12">70</xref>); metasomal tergum II without a distinct apical lamella (Fig. <xref ref-type="fig" rid="F12">71</xref>); median longitudinal furrow on metasomal sternum II basally weak, even obsolete, and its anterior surface sloping (Fig. <xref ref-type="fig" rid="F12">72</xref>).</p></tp:treatment-sec><tp:treatment-sec sec-type="distribution"><title>Distribution.</title><p>China (Sichuan, Jilin, Shaanxi, Chongqing, Guizhou, Jiangxi), Russia, Korea, Japan.</p><!--PageBreak--></tp:treatment-sec><tp:treatment-sec><!--Section generated to contain objects referenced in tp:taxon-treatment.--><fig id="F12" position="float" orientation="portrait"><label>Figures 69–72.</label><caption><p>Female of <italic><tp:taxon-name><tp:taxon-name-part taxon-name-part-type="genus">Stenodynerus</tp:taxon-name-part> <tp:taxon-name-part taxon-name-part-type="species">frauenfeldi</tp:taxon-name-part></tp:taxon-name></italic>. <bold>69</bold> anterior surface of pronotum <bold>70</bold> metanotum and propodeum <bold>71</bold> metasomal (dorsal view) <bold>72</bold> metasomal (ventral view).</p></caption><graphic xmlns:xlink="http://www.w3.org/1999/xlink" xlink:href="zookeys-595-017-g012.jpg" position="float" orientation="portrait" xlink:type="simple" id="oo_90920.jpg"/></fig></tp:treatment-sec><ref-list><ref id="B48"><mixed-citation xmlns:xlink="http://www.w3.org/1999/xlink" xlink:type="simple">
          <person-group><name name-style="western"><surname>Schulthess</surname><given-names>A</given-names></name></person-group> (<year>1934</year>) <article-title>Zur kenntnis der <italic><tp:taxon-name><tp:taxon-name-part taxon-name-part-type="genus">Odynerus</tp:taxon-name-part></tp:taxon-name></italic>–Arten der Japaischen subregion.</article-title> <source>Arbeiten über morphologische und taxonomische Entomologie aus Berlin-Dahlem</source> <volume>1</volume>: <fpage>66</fpage>–<lpage>103</lpage>.</mixed-citation></ref><ref id="B26"><mixed-citation xmlns:xlink="http://www.w3.org/1999/xlink" xlink:type="simple">
          <person-group><name name-style="western"><surname>Giordani Soika</surname><given-names>A</given-names></name></person-group> (<year>1986</year>) <article-title>Eumenidi Paleartici nuovi o poco noti.</article-title> <source>Bollettino del Museo Civico di Storia Naturale di Venezia</source> <volume>35</volume>: <fpage>91</fpage>–<lpage>162</lpage>.</mixed-citation></ref><ref id="B54"><mixed-citation xmlns:xlink="http://www.w3.org/1999/xlink" xlink:type="simple">
          <person-group><name name-style="western"><surname>Yano</surname><given-names>M</given-names></name></person-group> (<year>1932</year>) <article-title><tp:taxon-name><tp:taxon-name-part taxon-name-part-type="family">Vespidae</tp:taxon-name-part></tp:taxon-name>.</article-title> In: <person-group><name name-style="western"><surname>Uchida</surname><given-names>S</given-names></name></person-group> (<role>Ed.</role>) <issue-title>Iconographia Insectorum Japonicorum.</issue-title> <source>1st. ed. Hokuryûkan, Tokyo</source>, <fpage>306</fpage>–<lpage>312</lpage>.</mixed-citation></ref><ref id="B52"><mixed-citation xmlns:xlink="http://www.w3.org/1999/xlink" xlink:type="simple">
          <person-group><name name-style="western"><surname>van der Vecht</surname><given-names>J</given-names></name><name name-style="western"><surname>Fischer</surname><given-names>FCJ</given-names></name></person-group> (<year>1972</year>) <article-title>Palaearctic <tp:taxon-name><tp:taxon-name-part taxon-name-part-type="family">Eumenidae</tp:taxon-name-part></tp:taxon-name>.</article-title> <source>Hymenopterum Catalogus</source> (<edition>nova editio</edition>) <volume>8</volume>: <fpage>1</fpage>–<lpage>199</lpage>.</mixed-citation></ref><ref id="B17"><mixed-citation xmlns:xlink="http://www.w3.org/1999/xlink" xlink:type="simple">
          <person-group><name name-style="western"><surname>Giordani Soika</surname><given-names>A</given-names></name></person-group> (<year>1972</year>) <article-title>Notulae vespidologicae 32. Nuovi Eumenidi indomalesi.</article-title> <source>Bollettino della Societa Entomologica Italiana</source> <volume>104</volume>: <fpage>99</fpage>–<lpage>110</lpage>.</mixed-citation></ref><ref id="B27"><mixed-citation xmlns:xlink="http://www.w3.org/1999/xlink" xlink:type="simple">
          <person-group><name name-style="western"><surname>Giordani Soika</surname><given-names>A</given-names></name></person-group> (<year>1994</year>) <article-title>Ricerche sistematiche su alcuni generi di eumenidi della regione orientale e della Papuasia (<tp:taxon-name><tp:taxon-name-part taxon-name-part-type="order">Hymenoptera</tp:taxon-name-part></tp:taxon-name>: <tp:taxon-name><tp:taxon-name-part taxon-name-part-type="superfamily">Vespoidea</tp:taxon-name-part></tp:taxon-name>).</article-title> <source>Annali del Museo Civico di Storia Naturale “Giacomo Doria”</source> <volume>90</volume>: <fpage>1</fpage>–<lpage>348</lpage>.</mixed-citation></ref><ref id="B28"><mixed-citation xmlns:xlink="http://www.w3.org/1999/xlink" xlink:type="simple">
          <person-group><name name-style="western"><surname>Gusenleitner</surname><given-names>J</given-names></name></person-group> (<year>1981</year>) <article-title>Revision der palaarktischen <italic><tp:taxon-name><tp:taxon-name-part taxon-name-part-type="genus">Stenodynerus</tp:taxon-name-part></tp:taxon-name></italic>-Arten (<tp:taxon-name><tp:taxon-name-part taxon-name-part-type="order">Hymenoptera</tp:taxon-name-part></tp:taxon-name>: <tp:taxon-name><tp:taxon-name-part taxon-name-part-type="family">Eumenidae</tp:taxon-name-part></tp:taxon-name>).</article-title> <source>Polskie Pismo Entomologiczne</source> <volume>51</volume>(<issue>2</issue>): <fpage>209</fpage>–<lpage>305</lpage>.</mixed-citation></ref><ref id="B37"><mixed-citation xmlns:xlink="http://www.w3.org/1999/xlink" xlink:type="simple">
          <person-group><name name-style="western"><surname>Kim</surname><given-names>JK</given-names></name></person-group> (<year>1999</year>) <article-title>Taxonomic review of the genus <italic><tp:taxon-name><tp:taxon-name-part taxon-name-part-type="genus">Stenodynerus</tp:taxon-name-part></tp:taxon-name></italic> Saussure (<tp:taxon-name><tp:taxon-name-part taxon-name-part-type="order">Hymenoptera</tp:taxon-name-part></tp:taxon-name>: <tp:taxon-name><tp:taxon-name-part taxon-name-part-type="family">Vespidae</tp:taxon-name-part></tp:taxon-name>: <tp:taxon-name><tp:taxon-name-part taxon-name-part-type="subfamily">Eumeninae</tp:taxon-name-part></tp:taxon-name>) with description of a new species in Korea.</article-title> <source>Korean Journal of Biological Sciences</source> <volume>3</volume>(<issue>4</issue>): <fpage>347</fpage>–<lpage>354</lpage>. doi: <ext-link xlink:type="simple" ext-link-type="doi" xlink:href="10.1080/12265071.1999.9647506">10.1080/12265071.1999.9647506</ext-link></mixed-citation></ref><ref id="B38"><mixed-citation xmlns:xlink="http://www.w3.org/1999/xlink" xlink:type="simple">
          <person-group><name name-style="western"><surname>Kim</surname><given-names>JK</given-names></name><name name-style="western"><surname>Yamane</surname><given-names>S</given-names></name></person-group> (<year>2004</year>) <article-title>Revision of the genus <italic><tp:taxon-name><tp:taxon-name-part taxon-name-part-type="genus">Stenodynerus</tp:taxon-name-part></tp:taxon-name></italic> Saussure (<tp:taxon-name><tp:taxon-name-part taxon-name-part-type="order">Hymenoptera</tp:taxon-name-part></tp:taxon-name>: <tp:taxon-name><tp:taxon-name-part taxon-name-part-type="family">Vespidae</tp:taxon-name-part></tp:taxon-name>: <tp:taxon-name><tp:taxon-name-part taxon-name-part-type="subfamily">Eumeninae</tp:taxon-name-part></tp:taxon-name>) in the Far East, with descriptions of a new species and a new subspecies from Taiwan.</article-title> <source>Japanese Journal of Systematic Entomology</source> <volume>10</volume>(<issue>2</issue>): <fpage>235</fpage>–<lpage>264</lpage>.</mixed-citation></ref></ref-list></tp:taxon-treatment>
