# Supplementary material for: A taxonomic account of the genus Stenodynerus from China, with descriptions of five new species (Hymenoptera, Vespidae, Eumeninae)
Source: Zookeys. 2016 Jun 2;(595):17–48. doi: 10.3897/zookeys.595.7734 (PMC4926689; doi:10.3897/zookeys.595.7734)
Supplement: XML Treatment for Stenodynerus nudus [file zookeys.595.7734-treatment19.xml]

<!DOCTYPE tp:taxon-treatment
  PUBLIC "-//TaxonX//DTD Taxonomic Treatment Publishing DTD v0 20100105//EN" "tax-treatment-NSO.dtd">
<tp:taxon-treatment xmlns:tp="http://www.plazi.org/taxpub"><tp:treatment-meta><kwd-group><label>Taxon classification</label><kwd><named-content content-type="kingdom">Animalia</named-content></kwd><kwd><named-content content-type="order">Hymenoptera</named-content></kwd><kwd><named-content content-type="family">Vespidae</named-content></kwd></kwd-group><mixed-citation publication-type="journal"><person-group><name><surname>Ma</surname><given-names>Zhen-xia</given-names></name><name><surname>Chen</surname><given-names>Bin</given-names></name><name><surname>Li</surname><given-names>Ting-jing</given-names></name></person-group><article-title>A taxonomic account of the genus <italic><tp:taxon-name><tp:taxon-name-part taxon-name-part-type="genus">Stenodynerus</tp:taxon-name-part></tp:taxon-name></italic> from China, with descriptions of five new species (<tp:taxon-name><tp:taxon-name-part taxon-name-part-type="order">Hymenoptera</tp:taxon-name-part></tp:taxon-name>, <tp:taxon-name><tp:taxon-name-part taxon-name-part-type="family">Vespidae</tp:taxon-name-part></tp:taxon-name>, <tp:taxon-name><tp:taxon-name-part taxon-name-part-type="subfamily">Eumeninae</tp:taxon-name-part></tp:taxon-name>)</article-title><source>Zookeys</source><day>2</day><month>6</month><year>2016</year><volume>2016</volume><issue>595</issue><fpage>17</fpage><lpage>48</lpage><pub-id pub-id-type="doi">10.3897/zookeys.595.7734</pub-id></mixed-citation></tp:treatment-meta><tp:nomenclature><tp:taxon-name>
            <tp:taxon-name-part taxon-name-part-type="genus">Stenodynerus</tp:taxon-name-part>
            <tp:taxon-name-part taxon-name-part-type="species">nudus</tp:taxon-name-part>
          </tp:taxon-name><tp:taxon-authority>(Morawitz, 1889)</tp:taxon-authority><tp:nomenclature-citation-list><tp:nomenclature-citation><tp:taxon-name>
                <tp:taxon-name-part taxon-name-part-type="genus">Lionotus</tp:taxon-name-part> <tp:taxon-name-part taxon-name-part-type="species">nudus</tp:taxon-name-part></tp:taxon-name><comment>Morawitz, 1889: 164; <xref ref-type="bibr" rid="B44">Morawitz 1895</xref>: 463; von <xref ref-type="bibr" rid="B48">Schulthess 1934</xref>: 91.</comment></tp:nomenclature-citation><tp:nomenclature-citation><tp:taxon-name>
                <tp:taxon-name-part taxon-name-part-type="genus">Nannodynerus</tp:taxon-name-part> <tp:taxon-name-part taxon-name-part-type="species">nudus</tp:taxon-name-part></tp:taxon-name><comment>: <xref ref-type="bibr" rid="B3">Blüthgen 1942</xref>: 320.</comment></tp:nomenclature-citation><tp:nomenclature-citation><tp:taxon-name>
                <tp:taxon-name-part taxon-name-part-type="genus">Stenodynerus</tp:taxon-name-part> <tp:taxon-name-part taxon-name-part-type="species">nudus</tp:taxon-name-part></tp:taxon-name><comment>: <xref ref-type="bibr" rid="B52">van der Vecht and Fischer 1972</xref>: 68; <xref ref-type="bibr" rid="B28">Gusenleitner 1981</xref>: 219, 271.</comment></tp:nomenclature-citation></tp:nomenclature-citation-list></tp:nomenclature><tp:treatment-sec sec-type="material"><title>Material examined.</title><p>No specimens examined.</p></tp:treatment-sec><tp:treatment-sec sec-type="diagnosis"><title>Diagnosis.</title><p>Clypeus yellow except margin, with sparse and shallow punctures, its width much more than its length; metasomal tergum II without a distinct apical lamella; anterior surface of metasomal sternum II vertical. Metasomal terga I–V and sterna II–III with yellow apical bands (<xref ref-type="bibr" rid="B28">Gusenleitner 1981</xref>).</p></tp:treatment-sec><tp:treatment-sec sec-type="distribution"><title>Distribution.</title><p>China (Inner Mongolia), Turkmenistan, Kazakhstan, Mongolia.</p></tp:treatment-sec><ref-list><ref id="B44"><mixed-citation xmlns:xlink="http://www.w3.org/1999/xlink" xlink:type="simple">
          <person-group><name name-style="western"><surname>Morawitz</surname></name></person-group> (<year>1895</year>) <article-title>Materialien zu einer Vespidenfauna des Russischen Reiches.</article-title> <source>Horae Societatis Entomologicae Rossicae</source> <volume>29</volume>: <fpage>407</fpage>–<lpage>493</lpage>.</mixed-citation></ref><ref id="B48"><mixed-citation xmlns:xlink="http://www.w3.org/1999/xlink" xlink:type="simple">
          <person-group><name name-style="western"><surname>Schulthess</surname><given-names>A</given-names></name></person-group> (<year>1934</year>) <article-title>Zur kenntnis der <italic><tp:taxon-name><tp:taxon-name-part taxon-name-part-type="genus">Odynerus</tp:taxon-name-part></tp:taxon-name></italic>–Arten der Japaischen subregion.</article-title> <source>Arbeiten über morphologische und taxonomische Entomologie aus Berlin-Dahlem</source> <volume>1</volume>: <fpage>66</fpage>–<lpage>103</lpage>.</mixed-citation></ref><ref id="B3"><mixed-citation xmlns:xlink="http://www.w3.org/1999/xlink" xlink:type="simple">
          <person-group><name name-style="western"><surname>Blüthgen</surname><given-names>P</given-names></name></person-group> (<year>1942</year>) <article-title>Neue palaark-tisohen Faltenwespen (<tp:taxon-name><tp:taxon-name-part taxon-name-part-type="order">Hymenoptera</tp:taxon-name-part></tp:taxon-name>: <tp:taxon-name><tp:taxon-name-part taxon-name-part-type="family">Vespidae</tp:taxon-name-part></tp:taxon-name>: <tp:taxon-name><tp:taxon-name-part taxon-name-part-type="subfamily">Eumenidinae</tp:taxon-name-part></tp:taxon-name>).</article-title> <source>Mitteilungen aus dem Zoologischen Museum in Berlin</source> <volume>25</volume>: <fpage>300</fpage>–<lpage>322</lpage>.</mixed-citation></ref><ref id="B52"><mixed-citation xmlns:xlink="http://www.w3.org/1999/xlink" xlink:type="simple">
          <person-group><name name-style="western"><surname>van der Vecht</surname><given-names>J</given-names></name><name name-style="western"><surname>Fischer</surname><given-names>FCJ</given-names></name></person-group> (<year>1972</year>) <article-title>Palaearctic <tp:taxon-name><tp:taxon-name-part taxon-name-part-type="family">Eumenidae</tp:taxon-name-part></tp:taxon-name>.</article-title> <source>Hymenopterum Catalogus</source> (<edition>nova editio</edition>) <volume>8</volume>: <fpage>1</fpage>–<lpage>199</lpage>.</mixed-citation></ref><ref id="B28"><mixed-citation xmlns:xlink="http://www.w3.org/1999/xlink" xlink:type="simple">
          <person-group><name name-style="western"><surname>Gusenleitner</surname><given-names>J</given-names></name></person-group> (<year>1981</year>) <article-title>Revision der palaarktischen <italic><tp:taxon-name><tp:taxon-name-part taxon-name-part-type="genus">Stenodynerus</tp:taxon-name-part></tp:taxon-name></italic>-Arten (<tp:taxon-name><tp:taxon-name-part taxon-name-part-type="order">Hymenoptera</tp:taxon-name-part></tp:taxon-name>: <tp:taxon-name><tp:taxon-name-part taxon-name-part-type="family">Eumenidae</tp:taxon-name-part></tp:taxon-name>).</article-title> <source>Polskie Pismo Entomologiczne</source> <volume>51</volume>(<issue>2</issue>): <fpage>209</fpage>–<lpage>305</lpage>.</mixed-citation></ref></ref-list></tp:taxon-treatment>
