# Supplementary material for: A taxonomic account of the genus Stenodynerus from China, with descriptions of five new species (Hymenoptera, Vespidae, Eumeninae)
Source: Zookeys. 2016 Jun 2;(595):17–48. doi: 10.3897/zookeys.595.7734 (PMC4926689; doi:10.3897/zookeys.595.7734)
Supplement: XML Treatment for Stenodynerus pappi pappi [file zookeys.595.7734-treatment21.xml]

<!DOCTYPE tp:taxon-treatment
  PUBLIC "-//TaxonX//DTD Taxonomic Treatment Publishing DTD v0 20100105//EN" "tax-treatment-NSO.dtd">
<tp:taxon-treatment xmlns:tp="http://www.plazi.org/taxpub"><tp:treatment-meta><kwd-group><label>Taxon classification</label><kwd><named-content content-type="kingdom">Animalia</named-content></kwd><kwd><named-content content-type="order">Hymenoptera</named-content></kwd><kwd><named-content content-type="family">Vespidae</named-content></kwd></kwd-group><mixed-citation publication-type="journal"><person-group><name><surname>Ma</surname><given-names>Zhen-xia</given-names></name><name><surname>Chen</surname><given-names>Bin</given-names></name><name><surname>Li</surname><given-names>Ting-jing</given-names></name></person-group><article-title>A taxonomic account of the genus <italic><tp:taxon-name><tp:taxon-name-part taxon-name-part-type="genus">Stenodynerus</tp:taxon-name-part></tp:taxon-name></italic> from China, with descriptions of five new species (<tp:taxon-name><tp:taxon-name-part taxon-name-part-type="order">Hymenoptera</tp:taxon-name-part></tp:taxon-name>, <tp:taxon-name><tp:taxon-name-part taxon-name-part-type="family">Vespidae</tp:taxon-name-part></tp:taxon-name>, <tp:taxon-name><tp:taxon-name-part taxon-name-part-type="subfamily">Eumeninae</tp:taxon-name-part></tp:taxon-name>)</article-title><source>Zookeys</source><day>2</day><month>6</month><year>2016</year><volume>2016</volume><issue>595</issue><fpage>17</fpage><lpage>48</lpage><pub-id pub-id-type="doi">10.3897/zookeys.595.7734</pub-id></mixed-citation></tp:treatment-meta><tp:nomenclature><tp:taxon-name>
            <tp:taxon-name-part taxon-name-part-type="genus">Stenodynerus</tp:taxon-name-part>
            <tp:taxon-name-part taxon-name-part-type="species">pappi</tp:taxon-name-part>
            <tp:taxon-name-part taxon-name-part-type="subspecies">pappi</tp:taxon-name-part>
          </tp:taxon-name><tp:taxon-authority>Giordani Soika, 1976</tp:taxon-authority><xref ref-type="fig" rid="F14">Figs 77–82</xref><!--PageBreak--><tp:nomenclature-citation-list><tp:nomenclature-citation><tp:taxon-name>
                <tp:taxon-name-part taxon-name-part-type="genus">Stenodynerus</tp:taxon-name-part> <tp:taxon-name-part taxon-name-part-type="species">pappi</tp:taxon-name-part></tp:taxon-name><comment>Giordani Soika, 1976: 290–291; <xref ref-type="bibr" rid="B28">Gusenleitner 1981</xref>: 219, 298; <xref ref-type="bibr" rid="B37">Kim 1999</xref>: 204; <xref ref-type="bibr" rid="B38">Kim and Yamane 2004</xref>: 237, 242.</comment></tp:nomenclature-citation><tp:nomenclature-citation><tp:taxon-name>
                <tp:taxon-name-part taxon-name-part-type="genus">Parancistrocerus</tp:taxon-name-part> <tp:taxon-name-part taxon-name-part-type="species">ussuriensis</tp:taxon-name-part></tp:taxon-name><comment>Kurzenko, 1982 (1981): 117–122.</comment></tp:nomenclature-citation></tp:nomenclature-citation-list></tp:nomenclature><tp:treatment-sec sec-type="material"><title>Material examined.</title><p>2♀♀, China, Shaanxi prov., Baoji City, Taibai County, Taochuan town, 12.VIII.2015, Zhenxia Ma &amp; Yan Peng; 1♀, China, Shaanxi prov., Yanan City, Huanglong County, Shibao Town, 2.VIII.2012, Xin Zhou; 1♀, China, Shaanxi prov., Weinan City, Hua County, Jindui Town, 7.VIII.2012, Ju You &amp; Yuan Bai; 1♀, China, Chongqing, Shizhu County, Huangshui Town, 12.VIII.2008, Bin Chen &amp; Tingjing Li.</p></tp:treatment-sec><tp:treatment-sec sec-type="diagnosis"><title>Diagnosis.</title><p>Cephalic fovea small and shallow, width less than the distance between posterior ocelli; clypeus black, sparsely punctate, with sparse setae, its width more than length (Fig. <xref ref-type="fig" rid="F14">77</xref>); anterior surface of pronotum sloping, with distinct punctures and <!--PageBreak-->a pair of round contiguous median foveae, the interspace between these two median foveae less than one diameter, pronotal carina obsolete (Fig. <xref ref-type="fig" rid="F14">80</xref>); propodeal shelf developed, posterior surface concave, with a long median longitudinal carina (Fig. <xref ref-type="fig" rid="F14">81</xref>); anterior surface of metasomal tergum I vertical, almost impunctate, and with a median longitudinal carina in upper half (Fig. <xref ref-type="fig" rid="F14">78</xref>); metasomal tergum II with a broad reflex lamella apically, dense and deep punctures forming a wide transverse groove on the base of lamella (Fig. <xref ref-type="fig" rid="F14">82</xref>); sternum II with a short median longitudinal furrow basally, and its anterior surface sloping (Fig. <xref ref-type="fig" rid="F14">79</xref>).</p></tp:treatment-sec><tp:treatment-sec sec-type="distribution"><title>Distribution.</title><p>China (Zhejiang, Jiangxi, Shaanxi, Chongqing, Taiwan), Korea.</p></tp:treatment-sec><tp:treatment-sec><!--Section generated to contain objects referenced in tp:taxon-treatment.--><fig id="F14" position="float" orientation="portrait"><label>Figures 77–82.</label><caption><p>Female of <italic><tp:taxon-name><tp:taxon-name-part taxon-name-part-type="genus">Stenodynerus</tp:taxon-name-part> <tp:taxon-name-part taxon-name-part-type="species">pappi</tp:taxon-name-part> <tp:taxon-name-part taxon-name-part-type="subspecies">pappi</tp:taxon-name-part></tp:taxon-name></italic>. <bold>77</bold> clypeus <bold>78</bold> metasomal tergum I (dorsal view) <bold>79</bold> metasomal (ventral view) <bold>80</bold> anterior surface of pronotum <bold>81</bold> metanotum and propodeum <bold>82</bold> apex of metasomal tergum II.</p></caption><graphic xmlns:xlink="http://www.w3.org/1999/xlink" xlink:href="zookeys-595-017-g014.jpg" position="float" orientation="portrait" xlink:type="simple" id="oo_90922.jpg"/></fig></tp:treatment-sec><ref-list><ref id="B28"><mixed-citation xmlns:xlink="http://www.w3.org/1999/xlink" xlink:type="simple">
          <person-group><name name-style="western"><surname>Gusenleitner</surname><given-names>J</given-names></name></person-group> (<year>1981</year>) <article-title>Revision der palaarktischen <italic><tp:taxon-name><tp:taxon-name-part taxon-name-part-type="genus">Stenodynerus</tp:taxon-name-part></tp:taxon-name></italic>-Arten (<tp:taxon-name><tp:taxon-name-part taxon-name-part-type="order">Hymenoptera</tp:taxon-name-part></tp:taxon-name>: <tp:taxon-name><tp:taxon-name-part taxon-name-part-type="family">Eumenidae</tp:taxon-name-part></tp:taxon-name>).</article-title> <source>Polskie Pismo Entomologiczne</source> <volume>51</volume>(<issue>2</issue>): <fpage>209</fpage>–<lpage>305</lpage>.</mixed-citation></ref><ref id="B37"><mixed-citation xmlns:xlink="http://www.w3.org/1999/xlink" xlink:type="simple">
          <person-group><name name-style="western"><surname>Kim</surname><given-names>JK</given-names></name></person-group> (<year>1999</year>) <article-title>Taxonomic review of the genus <italic><tp:taxon-name><tp:taxon-name-part taxon-name-part-type="genus">Stenodynerus</tp:taxon-name-part></tp:taxon-name></italic> Saussure (<tp:taxon-name><tp:taxon-name-part taxon-name-part-type="order">Hymenoptera</tp:taxon-name-part></tp:taxon-name>: <tp:taxon-name><tp:taxon-name-part taxon-name-part-type="family">Vespidae</tp:taxon-name-part></tp:taxon-name>: <tp:taxon-name><tp:taxon-name-part taxon-name-part-type="subfamily">Eumeninae</tp:taxon-name-part></tp:taxon-name>) with description of a new species in Korea.</article-title> <source>Korean Journal of Biological Sciences</source> <volume>3</volume>(<issue>4</issue>): <fpage>347</fpage>–<lpage>354</lpage>. doi: <ext-link xlink:type="simple" ext-link-type="doi" xlink:href="10.1080/12265071.1999.9647506">10.1080/12265071.1999.9647506</ext-link></mixed-citation></ref><ref id="B38"><mixed-citation xmlns:xlink="http://www.w3.org/1999/xlink" xlink:type="simple">
          <person-group><name name-style="western"><surname>Kim</surname><given-names>JK</given-names></name><name name-style="western"><surname>Yamane</surname><given-names>S</given-names></name></person-group> (<year>2004</year>) <article-title>Revision of the genus <italic><tp:taxon-name><tp:taxon-name-part taxon-name-part-type="genus">Stenodynerus</tp:taxon-name-part></tp:taxon-name></italic> Saussure (<tp:taxon-name><tp:taxon-name-part taxon-name-part-type="order">Hymenoptera</tp:taxon-name-part></tp:taxon-name>: <tp:taxon-name><tp:taxon-name-part taxon-name-part-type="family">Vespidae</tp:taxon-name-part></tp:taxon-name>: <tp:taxon-name><tp:taxon-name-part taxon-name-part-type="subfamily">Eumeninae</tp:taxon-name-part></tp:taxon-name>) in the Far East, with descriptions of a new species and a new subspecies from Taiwan.</article-title> <source>Japanese Journal of Systematic Entomology</source> <volume>10</volume>(<issue>2</issue>): <fpage>235</fpage>–<lpage>264</lpage>.</mixed-citation></ref></ref-list></tp:taxon-treatment>
